# Supplementary material for: 6-Cyclo­hexyl­meth­yl-5-ethyl-2-[(2-oxo-2-phenyl­eth­yl)sulfan­yl]pyrimidin-4(3H)-one
Source: Acta Crystallogr Sect E Struct Rep Online. 2011 Jan 29;67(Pt 2):o534. doi: 10.1107/S1600536811003175 (PMC3051611; doi:10.1107/S1600536811003175)
Supplement: Supplementary file 1 [file e-67-0o534-sup1.cif]

##############################################################################
###                                                                        ###
###        Electronic paper (Acta Crystallographica Section E)             ###
###                                                                        ###
##############################################################################
#                                                                            #
# This CIF contains the data in a paper accepted for publication in Acta     #
# Crystallographica Section E. It conforms to the requirements of Notes      #
# for Authors for Section E, and has been peer reviewed under the auspices   #
# of the IUCr Commission on Journals.                                        #
#                                                                            #
# Full details of the Crystallographic Information File format               #
# are given in the paper "The Crystallographic Information File (CIF):       #
# a New Standard Archive File for Crystallography" by S. R. Hall, F. H.      #
# Allen and I. D. Brown [Acta Cryst. (1991), A47, 655-685].                  #
#                                                                            #
# The current version of the core CIF dictionary is obtainable from          #
# ftp://ftp.iucr.org/pub/cif_core.dic. The current version number is 2.4.    #
#                                                                            #
# Software is freely available for graphical display of the structure(s) in  #
# this CIF.  For information consult the CIF home page http://www.iucr.org/  #
# cif/home.html                                                              #
#                                                                            #
# This file may be used for bona fide research purposes within the           #
# scientific community so long as proper attribution is given to the journal # 
# article from which it was obtained.                                        #
#                                                                            #
##############################################################################
                                             
data_I
_audit_creation_method     SHELXL97
_chemical_name_systematic
;
6-Cyclohexylmethyl-5-ethyl-2-[(2-oxo-2-phenylethyl)sulfanyl]pyrimidin-
4(3<i>H</i>)-one
;
_chemical_name_common     ?
_chemical_formula_moiety     'C21 H26 N2 O2 S'
_chemical_formula_sum     'C21 H26 N2 O2 S'
_chemical_formula_iupac     'C21 H26 N2 O2 S'
_chemical_formula_weight     370.50
_chemical_melting_point     ?
_symmetry_cell_setting     triclinic
_symmetry_space_group_name_H-M     'P -1'
_symmetry_space_group_name_Hall     '-P 1'
loop_
    _symmetry_equiv_pos_as_xyz
    'x, y, z'
    '-x, -y, -z'
_cell_length_a     7.516(5)
_cell_length_b     10.960(5)
_cell_length_c     12.490(5)
_cell_angle_alpha     84.082(5)
_cell_angle_beta     78.925(5)
_cell_angle_gamma     80.267(5)
_cell_volume     992.5(9)
_cell_formula_units_Z     2
_cell_measurement_reflns_used     2756
_cell_measurement_theta_min     2.43
_cell_measurement_theta_max     27.28
_cell_measurement_temperature     293(2)
_exptl_crystal_description     block
_exptl_crystal_colour     colourless
_exptl_crystal_size_max     0.46
_exptl_crystal_size_mid     0.23
_exptl_crystal_size_min     0.17
_exptl_crystal_density_diffrn     1.240
_exptl_crystal_density_meas     ?
_exptl_crystal_density_method     'not measured'
_exptl_crystal_F_000     396
_exptl_absorpt_coefficient_mu     0.180
_exptl_absorpt_correction_type     multi-scan
_exptl_absorpt_process_details     '(<i>SADABS</i>; Bruker, 2004)'
_exptl_absorpt_correction_T_min     0.9436
_exptl_absorpt_correction_T_max     0.9754
_exptl_special_details
;
;
_diffrn_ambient_temperature     293(2)
_diffrn_radiation_type     MoK\a
_diffrn_radiation_wavelength     0.71073
_diffrn_radiation_source     'fine-focus sealed tube'
_diffrn_radiation_monochromator     graphite
_diffrn_measurement_device_type     'Bruker SMART CCD area-detector'
_diffrn_measurement_method     '\f and \w'
_diffrn_detector_area_resol_mean     ?
_diffrn_reflns_number     7097
_diffrn_reflns_av_R_equivalents     0.0191
_diffrn_reflns_av_sigmaI/netI     0.0318
_diffrn_reflns_theta_min     1.67
_diffrn_reflns_theta_max     28.10
_diffrn_reflns_theta_full     28.10
_diffrn_measured_fraction_theta_max     0.862
_diffrn_measured_fraction_theta_full     0.982
_diffrn_reflns_limit_h_min     -9
_diffrn_reflns_limit_h_max     9
_diffrn_reflns_limit_k_min     -14
_diffrn_reflns_limit_k_max     14
_diffrn_reflns_limit_l_min     -16
_diffrn_reflns_limit_l_max     16
_diffrn_standards_number     ?
_diffrn_standards_interval_count     ?
_diffrn_standards_interval_time     ?
_diffrn_standards_decay_%     ?
_refine_special_details
;
Refinement of <i>F</i>^2^ against ALL reflections. The weighted <i>R</i>-factor
<i>wR</i> and goodness of fit <i>S</i> are based on <i>F</i>^2^, conventional
<i>R</i>-factors <i>R</i> are based on <i>F</i>, with <i>F</i> set to zero for
negative <i>F</i>^2^. The threshold expression of <i>F</i>^2^ >
\s(<i>F</i>^2^) is used only for calculating <i>R</i>-factors(gt) <i>etc</i>,
and is not relevant to the choice of reflections for refinement.
<i>R</i>-factors based on <i>F</i>^2^ are statistically about twice as large
as those based on <i>F</i>, and <i>R</i>-factors based on ALL data will be
even larger.
;
_reflns_number_total     4158
_reflns_number_gt     3203
_reflns_threshold_expression     I>2\s(I)
_refine_ls_structure_factor_coef     Fsqd
_refine_ls_matrix_type     full
_refine_ls_R_factor_all     0.0533
_refine_ls_R_factor_gt     0.0397
_refine_ls_wR_factor_gt     0.1170
_refine_ls_wR_factor_ref     0.1291
_refine_ls_goodness_of_fit_ref     1.026
_refine_ls_restrained_S_all     1.026
_refine_ls_number_reflns     4158
_refine_ls_number_parameters     237
_refine_ls_number_restraints     0
_refine_ls_hydrogen_treatment     constr
_refine_ls_weighting_scheme     calc
_refine_ls_weighting_details
         'calc w=1/[\s^2^(Fo^2^)+(0.0735P)^2^+0.0929P] where P=(Fo^2^+2Fc^2^)/3'
_atom_sites_solution_hydrogens     geom
_atom_sites_solution_primary     direct
_atom_sites_solution_secondary     difmap
_refine_ls_shift/su_max     0.000
_refine_ls_shift/su_mean     0.000
_refine_diff_density_max     0.175
_refine_diff_density_min     -0.179
_refine_ls_extinction_method     'SHELXL97 (Sheldrick, 2008)'
_refine_ls_extinction_coef     0.042(4)
_refine_ls_extinction_expression
                                  'Fc^*^=kFc[1+0.001xFc^2^\l^3^/sin(2\q)]^-1/4^'
loop_
    _atom_type_symbol
    _atom_type_description
    _atom_type_scat_dispersion_real
    _atom_type_scat_dispersion_imag
    _atom_type_scat_source
    'C' 'C' 0.0033 0.0016
                         'International Tables Vol C Tables 4.2.6.8 and 6.1.1.4'
    'H' 'H' 0.0000 0.0000
                         'International Tables Vol C Tables 4.2.6.8 and 6.1.1.4'
    'N' 'N' 0.0061 0.0033
                         'International Tables Vol C Tables 4.2.6.8 and 6.1.1.4'
    'O' 'O' 0.0106 0.0060
                         'International Tables Vol C Tables 4.2.6.8 and 6.1.1.4'
    'S' 'S' 0.1246 0.1234
                         'International Tables Vol C Tables 4.2.6.8 and 6.1.1.4'
_computing_data_collection     'SMART (Bruker, 2004)'
_computing_cell_refinement     'SAINT (Bruker, 2004)'
_computing_data_reduction     'SAINT (Bruker, 2004)'
_computing_structure_solution     'SHELXS97 (Sheldrick, 2008)'
_computing_structure_refinement     'SHELXL97 (Sheldrick, 2008)'
_computing_molecular_graphics     'SHELXTL (Sheldrick, 2008)'
_computing_publication_material     'SHELXTL (Sheldrick, 2008)'
loop_
    _atom_site_type_symbol
    _atom_site_label
    _atom_site_fract_x
    _atom_site_fract_y
    _atom_site_fract_z
    _atom_site_U_iso_or_equiv
    _atom_site_adp_type
    _atom_site_calc_flag
    _atom_site_refinement_flags
    _atom_site_occupancy
    _atom_site_disorder_assembly
    _atom_site_disorder_group
    C C1 0.0651(2) 0.34455(19) 0.37479(16) 0.0637(5) Uani d . 1 . .
    H H1 0.0740 0.2786 0.4276 0.076 Uiso calc R 1 . .
    C C2 -0.0742(3) 0.3611(2) 0.31452(19) 0.0768(6) Uani d . 1 . .
    H H2 -0.1563 0.3044 0.3255 0.092 Uiso calc R 1 . .
    C C3 -0.0931(3) 0.4597(2) 0.23879(17) 0.0735(6) Uani d . 1 . .
    H H3 -0.1883 0.4709 0.1992 0.088 Uiso calc R 1 . .
    C C4 0.0298(3) 0.5416(2) 0.22211(17) 0.0707(6) Uani d . 1 . .
    H H4 0.0174 0.6092 0.1711 0.085 Uiso calc R 1 . .
    C C5 0.1713(3) 0.52527(17) 0.27987(16) 0.0622(5) Uani d . 1 . .
    H H5 0.2543 0.5815 0.2671 0.075 Uiso calc R 1 . .
    C C6 0.1917(2) 0.42627(15) 0.35661(13) 0.0483(4) Uani d . 1 . .
    C C7 0.3555(2) 0.40826(14) 0.41151(14) 0.0490(4) Uani d . 1 . .
    C C8 0.3441(2) 0.33926(16) 0.52377(14) 0.0518(4) Uani d . 1 . .
    H H8A 0.2644 0.2772 0.5284 0.062 Uiso calc R 1 . .
    H H8B 0.2876 0.3975 0.5784 0.062 Uiso calc R 1 . .
    C C9 0.6130(2) 0.14968(13) 0.46180(12) 0.0409(3) Uani d . 1 . .
    C C10 0.8364(2) -0.02021(14) 0.39454(12) 0.0451(4) Uani d . 1 . .
    C C11 0.7259(2) -0.02517(14) 0.31332(12) 0.0436(4) Uani d . 1 . .
    C C12 0.5655(2) 0.05556(14) 0.31667(12) 0.0426(4) Uani d . 1 . .
    C C13 0.8014(3) -0.12053(17) 0.23150(14) 0.0548(4) Uani d . 1 . .
    H H13A 0.7058 -0.1299 0.1921 0.066 Uiso calc R 1 . .
    H H13B 0.8355 -0.1997 0.2704 0.066 Uiso calc R 1 . .
    C C14 0.9669(3) -0.0886(2) 0.14963(16) 0.0727(6) Uani d . 1 . .
    H H14A 0.9352 -0.0095 0.1116 0.109 Uiso calc R 1 . .
    H H14B 1.0048 -0.1512 0.0980 0.109 Uiso calc R 1 . .
    H H14C 1.0655 -0.0849 0.1874 0.109 Uiso calc R 1 . .
    C C15 0.4356(2) 0.06173(16) 0.23778(14) 0.0529(4) Uani d . 1 . .
    H H15A 0.3134 0.0568 0.2789 0.063 Uiso calc R 1 . .
    H H15B 0.4723 -0.0096 0.1942 0.063 Uiso calc R 1 . .
    C C16 0.4293(2) 0.18009(16) 0.16104(13) 0.0504(4) Uani d . 1 . .
    H H16 0.3873 0.2507 0.2065 0.060 Uiso calc R 1 . .
    C C17 0.6149(3) 0.19746(19) 0.09419(16) 0.0658(5) Uani d . 1 . .
    H H17A 0.6629 0.1263 0.0514 0.079 Uiso calc R 1 . .
    H H17B 0.6992 0.2017 0.1431 0.079 Uiso calc R 1 . .
    C C18 0.6038(4) 0.3151(2) 0.0178(2) 0.0849(7) Uani d . 1 . .
    H H18A 0.5672 0.3869 0.0608 0.102 Uiso calc R 1 . .
    H H18B 0.7238 0.3211 -0.0259 0.102 Uiso calc R 1 . .
    C C19 0.4667(4) 0.3152(2) -0.05721(19) 0.0914(8) Uani d . 1 . .
    H H19A 0.4570 0.3930 -0.1019 0.110 Uiso calc R 1 . .
    H H19B 0.5099 0.2485 -0.1057 0.110 Uiso calc R 1 . .
    C C20 0.2831(4) 0.2987(2) 0.00690(19) 0.0825(7) Uani d . 1 . .
    H H20A 0.2010 0.2931 -0.0430 0.099 Uiso calc R 1 . .
    H H20B 0.2335 0.3709 0.0481 0.099 Uiso calc R 1 . .
    C C21 0.2904(3) 0.1827(2) 0.08558(17) 0.0692(6) Uani d . 1 . .
    H H21A 0.3233 0.1098 0.0439 0.083 Uiso calc R 1 . .
    H H21B 0.1697 0.1797 0.1296 0.083 Uiso calc R 1 . .
    N N2 0.77310(18) 0.07257(11) 0.46550(10) 0.0446(3) Uani d . 1 . .
    H H2A 0.8372 0.0817 0.5134 0.054 Uiso calc R 1 . .
    N N1 0.50716(18) 0.14361(12) 0.39265(10) 0.0448(3) Uani d . 1 . .
    O O1 0.49051(17) 0.45336(12) 0.36902(12) 0.0662(4) Uani d . 1 . .
    O O2 0.98026(18) -0.09226(11) 0.40372(10) 0.0621(4) Uani d . 1 . .
    S S1 0.56039(6) 0.26398(4) 0.55656(3) 0.05176(16) Uani d . 1 . .
loop_
    _atom_site_aniso_label
    _atom_site_aniso_U_11
    _atom_site_aniso_U_22
    _atom_site_aniso_U_33
    _atom_site_aniso_U_12
    _atom_site_aniso_U_13
    _atom_site_aniso_U_23
    C1 0.0452(10) 0.0686(12) 0.0717(12) -0.0097(9) -0.0091(9) 0.0197(9)
    C2 0.0499(11) 0.0943(16) 0.0845(14) -0.0205(11) -0.0142(10) 0.0214(12)
    C3 0.0470(11) 0.0964(16) 0.0684(12) 0.0058(11) -0.0100(9) 0.0057(11)
    C4 0.0724(14) 0.0637(12) 0.0646(12) 0.0105(11) -0.0110(10) 0.0120(9)
    C5 0.0633(12) 0.0491(10) 0.0674(11) -0.0028(9) -0.0045(9) 0.0042(8)
    C6 0.0420(9) 0.0427(8) 0.0527(9) 0.0021(7) 0.0018(7) -0.0016(7)
    C7 0.0457(9) 0.0372(8) 0.0592(10) -0.0009(7) -0.0011(7) -0.0055(7)
    C8 0.0487(10) 0.0530(9) 0.0509(9) -0.0024(8) -0.0029(7) -0.0107(7)
    C9 0.0456(9) 0.0369(7) 0.0395(7) -0.0058(6) -0.0076(6) -0.0002(6)
    C10 0.0532(10) 0.0387(8) 0.0439(8) -0.0027(7) -0.0134(7) -0.0029(6)
    C11 0.0516(9) 0.0411(8) 0.0393(8) -0.0107(7) -0.0093(6) -0.0013(6)
    C12 0.0472(9) 0.0437(8) 0.0390(7) -0.0127(7) -0.0099(6) 0.0015(6)
    C13 0.0617(11) 0.0549(10) 0.0488(9) -0.0067(8) -0.0091(8) -0.0131(7)
    C14 0.0771(14) 0.0703(13) 0.0607(11) -0.0026(11) 0.0067(10) -0.0082(9)
    C15 0.0548(10) 0.0564(10) 0.0533(9) -0.0147(8) -0.0184(8) -0.0041(8)
    C16 0.0554(10) 0.0515(9) 0.0475(9) -0.0019(8) -0.0197(7) -0.0093(7)
    C17 0.0657(12) 0.0642(12) 0.0646(11) -0.0061(10) -0.0143(9) 0.0076(9)
    C18 0.0946(18) 0.0703(14) 0.0837(15) -0.0142(13) -0.0134(13) 0.0207(12)
    C19 0.134(2) 0.0711(15) 0.0622(13) 0.0098(15) -0.0294(14) 0.0062(11)
    C20 0.1008(19) 0.0758(14) 0.0750(14) 0.0137(13) -0.0477(14) -0.0086(11)
    C21 0.0726(14) 0.0746(13) 0.0682(12) -0.0044(11) -0.0350(10) -0.0099(10)
    N2 0.0524(8) 0.0418(7) 0.0421(7) -0.0032(6) -0.0171(6) -0.0049(5)
    N1 0.0461(8) 0.0456(7) 0.0443(7) -0.0062(6) -0.0122(6) -0.0038(5)
    O1 0.0512(8) 0.0637(8) 0.0807(9) -0.0157(6) -0.0052(6) 0.0069(7)
    O2 0.0699(9) 0.0519(7) 0.0667(8) 0.0136(6) -0.0314(6) -0.0164(6)
    S1 0.0566(3) 0.0501(3) 0.0499(3) -0.00196(19) -0.01321(19) -0.01319(18)
_geom_special_details
;
All e.s.d.'s (except the e.s.d. in the dihedral angle between two l.s.
planes)are estimated using the full covariance matrix. The cell e.s.d.'s are
takeninto account individually in the estimation of e.s.d.'s in distances,
anglesand torsion angles; correlations between e.s.d.'s in cell parameters are
onlyused when they are defined by crystal symmetry. An approximate
(isotropic)treatment of cell e.s.d.'s is used for estimating e.s.d.'s
involving l.s. planes.
;
loop_
    _geom_bond_atom_site_label_1
    _geom_bond_atom_site_label_2
    _geom_bond_site_symmetry_2
    _geom_bond_distance
    _geom_bond_publ_flag
    C1 C2 . 1.380(3) ?
    C1 C6 . 1.386(2) ?
    C1 H1 . 0.9300 ?
    C2 C3 . 1.368(3) ?
    C2 H2 . 0.9300 ?
    C3 C4 . 1.368(3) ?
    C3 H3 . 0.9300 ?
    C4 C5 . 1.374(3) ?
    C4 H4 . 0.9300 ?
    C5 C6 . 1.380(3) ?
    C5 H5 . 0.9300 ?
    C6 C7 . 1.497(3) ?
    C7 O1 . 1.210(2) ?
    C7 C8 . 1.517(2) ?
    C8 S1 . 1.795(2) ?
    C8 H8A . 0.9700 ?
    C8 H8B . 0.9700 ?
    C9 N1 . 1.295(2) ?
    C9 N2 . 1.354(2) ?
    C9 S1 . 1.7563(16) ?
    C10 O2 . 1.243(2) ?
    C10 N2 . 1.381(2) ?
    C10 C11 . 1.440(2) ?
    C11 C12 . 1.366(2) ?
    C11 C13 . 1.502(2) ?
    C12 N1 . 1.382(2) ?
    C12 C15 . 1.504(2) ?
    C13 C14 . 1.516(3) ?
    C13 H13A . 0.9700 ?
    C13 H13B . 0.9700 ?
    C14 H14A . 0.9600 ?
    C14 H14B . 0.9600 ?
    C14 H14C . 0.9600 ?
    C15 C16 . 1.531(2) ?
    C15 H15A . 0.9700 ?
    C15 H15B . 0.9700 ?
    C16 C17 . 1.513(3) ?
    C16 C21 . 1.530(2) ?
    C16 H16 . 0.9800 ?
    C17 C18 . 1.523(3) ?
    C17 H17A . 0.9700 ?
    C17 H17B . 0.9700 ?
    C18 C19 . 1.520(3) ?
    C18 H18A . 0.9700 ?
    C18 H18B . 0.9700 ?
    C19 C20 . 1.486(4) ?
    C19 H19A . 0.9700 ?
    C19 H19B . 0.9700 ?
    C20 C21 . 1.524(3) ?
    C20 H20A . 0.9700 ?
    C20 H20B . 0.9700 ?
    C21 H21A . 0.9700 ?
    C21 H21B . 0.9700 ?
    N2 H2A . 0.8600 ?
loop_
    _geom_angle_atom_site_label_1
    _geom_angle_atom_site_label_2
    _geom_angle_atom_site_label_3
    _geom_angle_site_symmetry_1
    _geom_angle_site_symmetry_3
    _geom_angle
    _geom_angle_publ_flag
    C2 C1 C6 . . 120.01(18) ?
    C2 C1 H1 . . 120.0 ?
    C6 C1 H1 . . 120.0 ?
    C3 C2 C1 . . 120.9(2) ?
    C3 C2 H2 . . 119.5 ?
    C1 C2 H2 . . 119.5 ?
    C4 C3 C2 . . 119.1(2) ?
    C4 C3 H3 . . 120.5 ?
    C2 C3 H3 . . 120.5 ?
    C3 C4 C5 . . 120.76(19) ?
    C3 C4 H4 . . 119.6 ?
    C5 C4 H4 . . 119.6 ?
    C4 C5 C6 . . 120.67(19) ?
    C4 C5 H5 . . 119.7 ?
    C6 C5 H5 . . 119.7 ?
    C5 C6 C1 . . 118.49(18) ?
    C5 C6 C7 . . 118.30(16) ?
    C1 C6 C7 . . 123.11(16) ?
    O1 C7 C6 . . 120.20(16) ?
    O1 C7 C8 . . 121.06(16) ?
    C6 C7 C8 . . 118.65(14) ?
    C7 C8 S1 . . 114.80(12) ?
    C7 C8 H8A . . 108.6 ?
    S1 C8 H8A . . 108.6 ?
    C7 C8 H8B . . 108.6 ?
    S1 C8 H8B . . 108.6 ?
    H8A C8 H8B . . 107.5 ?
    N1 C9 N2 . . 123.68(14) ?
    N1 C9 S1 . . 121.55(12) ?
    N2 C9 S1 . . 114.75(11) ?
    O2 C10 N2 . . 119.81(14) ?
    O2 C10 C11 . . 124.65(14) ?
    N2 C10 C11 . . 115.54(14) ?
    C12 C11 C10 . . 118.33(14) ?
    C12 C11 C13 . . 126.18(15) ?
    C10 C11 C13 . . 115.48(15) ?
    C11 C12 N1 . . 122.99(14) ?
    C11 C12 C15 . . 124.59(14) ?
    N1 C12 C15 . . 112.40(14) ?
    C11 C13 C14 . . 113.75(15) ?
    C11 C13 H13A . . 108.8 ?
    C14 C13 H13A . . 108.8 ?
    C11 C13 H13B . . 108.8 ?
    C14 C13 H13B . . 108.8 ?
    H13A C13 H13B . . 107.7 ?
    C13 C14 H14A . . 109.5 ?
    C13 C14 H14B . . 109.5 ?
    H14A C14 H14B . . 109.5 ?
    C13 C14 H14C . . 109.5 ?
    H14A C14 H14C . . 109.5 ?
    H14B C14 H14C . . 109.5 ?
    C12 C15 C16 . . 113.41(13) ?
    C12 C15 H15A . . 108.9 ?
    C16 C15 H15A . . 108.9 ?
    C12 C15 H15B . . 108.9 ?
    C16 C15 H15B . . 108.9 ?
    H15A C15 H15B . . 107.7 ?
    C17 C16 C21 . . 110.13(16) ?
    C17 C16 C15 . . 113.00(15) ?
    C21 C16 C15 . . 110.86(15) ?
    C17 C16 H16 . . 107.5 ?
    C21 C16 H16 . . 107.5 ?
    C15 C16 H16 . . 107.5 ?
    C16 C17 C18 . . 111.75(17) ?
    C16 C17 H17A . . 109.3 ?
    C18 C17 H17A . . 109.3 ?
    C16 C17 H17B . . 109.3 ?
    C18 C17 H17B . . 109.3 ?
    H17A C17 H17B . . 107.9 ?
    C19 C18 C17 . . 111.2(2) ?
    C19 C18 H18A . . 109.4 ?
    C17 C18 H18A . . 109.4 ?
    C19 C18 H18B . . 109.4 ?
    C17 C18 H18B . . 109.4 ?
    H18A C18 H18B . . 108.0 ?
    C20 C19 C18 . . 111.0(2) ?
    C20 C19 H19A . . 109.4 ?
    C18 C19 H19A . . 109.4 ?
    C20 C19 H19B . . 109.4 ?
    C18 C19 H19B . . 109.4 ?
    H19A C19 H19B . . 108.0 ?
    C19 C20 C21 . . 112.29(19) ?
    C19 C20 H20A . . 109.1 ?
    C21 C20 H20A . . 109.1 ?
    C19 C20 H20B . . 109.1 ?
    C21 C20 H20B . . 109.1 ?
    H20A C20 H20B . . 107.9 ?
    C20 C21 C16 . . 112.09(17) ?
    C20 C21 H21A . . 109.2 ?
    C16 C21 H21A . . 109.2 ?
    C20 C21 H21B . . 109.2 ?
    C16 C21 H21B . . 109.2 ?
    H21A C21 H21B . . 107.9 ?
    C9 N2 C10 . . 121.91(13) ?
    C9 N2 H2A . . 119.0 ?
    C10 N2 H2A . . 119.0 ?
    C9 N1 C12 . . 117.43(14) ?
    C9 S1 C8 . . 99.15(8) ?
loop_
    _geom_torsion_atom_site_label_1
    _geom_torsion_atom_site_label_2
    _geom_torsion_atom_site_label_3
    _geom_torsion_atom_site_label_4
    _geom_torsion_site_symmetry_1
    _geom_torsion_site_symmetry_2
    _geom_torsion_site_symmetry_3
    _geom_torsion_site_symmetry_4
    _geom_torsion
    _geom_torsion_publ_flag
    C6 C1 C2 C3 . . . . -2.0(4) ?
    C1 C2 C3 C4 . . . . 0.9(4) ?
    C2 C3 C4 C5 . . . . 0.4(3) ?
    C3 C4 C5 C6 . . . . -0.5(3) ?
    C4 C5 C6 C1 . . . . -0.6(3) ?
    C4 C5 C6 C7 . . . . 175.91(16) ?
    C2 C1 C6 C5 . . . . 1.9(3) ?
    C2 C1 C6 C7 . . . . -174.50(18) ?
    C5 C6 C7 O1 . . . . -21.6(2) ?
    C1 C6 C7 O1 . . . . 154.81(18) ?
    C5 C6 C7 C8 . . . . 154.89(16) ?
    C1 C6 C7 C8 . . . . -28.7(2) ?
    O1 C7 C8 S1 . . . . -29.6(2) ?
    C6 C7 C8 S1 . . . . 153.97(12) ?
    O2 C10 C11 C12 . . . . 176.35(16) ?
    N2 C10 C11 C12 . . . . -3.6(2) ?
    O2 C10 C11 C13 . . . . -4.0(2) ?
    N2 C10 C11 C13 . . . . 176.04(13) ?
    C10 C11 C12 N1 . . . . 1.7(2) ?
    C13 C11 C12 N1 . . . . -177.99(14) ?
    C10 C11 C12 C15 . . . . 179.99(14) ?
    C13 C11 C12 C15 . . . . 0.3(2) ?
    C12 C11 C13 C14 . . . . 107.9(2) ?
    C10 C11 C13 C14 . . . . -71.8(2) ?
    C11 C12 C15 C16 . . . . -110.85(18) ?
    N1 C12 C15 C16 . . . . 67.63(19) ?
    C12 C15 C16 C17 . . . . 57.7(2) ?
    C12 C15 C16 C21 . . . . -178.14(15) ?
    C21 C16 C17 C18 . . . . 54.8(2) ?
    C15 C16 C17 C18 . . . . 179.37(17) ?
    C16 C17 C18 C19 . . . . -56.5(3) ?
    C17 C18 C19 C20 . . . . 55.8(3) ?
    C18 C19 C20 C21 . . . . -54.8(3) ?
    C19 C20 C21 C16 . . . . 54.2(2) ?
    C17 C16 C21 C20 . . . . -53.3(2) ?
    C15 C16 C21 C20 . . . . -179.13(18) ?
    N1 C9 N2 C10 . . . . -0.1(2) ?
    S1 C9 N2 C10 . . . . -178.32(11) ?
    O2 C10 N2 C9 . . . . -176.98(14) ?
    C11 C10 N2 C9 . . . . 3.0(2) ?
    N2 C9 N1 C12 . . . . -2.1(2) ?
    S1 C9 N1 C12 . . . . 175.98(10) ?
    C11 C12 N1 C9 . . . . 1.3(2) ?
    C15 C12 N1 C9 . . . . -177.25(13) ?
    N1 C9 S1 C8 . . . . 2.47(15) ?
    N2 C9 S1 C8 . . . . -179.29(11) ?
    C7 C8 S1 C9 . . . . -67.38(14) ?
loop_
    _geom_hbond_atom_site_label_D
    _geom_hbond_atom_site_label_H
    _geom_hbond_atom_site_label_A
    _geom_hbond_site_symmetry_A
    _geom_hbond_distance_DH
    _geom_hbond_distance_HA
    _geom_hbond_distance_DA
    _geom_hbond_angle_DHA
    N2 H2A O2 2_756 0.86 1.90 2.743(2) 168
data_global
_journal_date_recd_electronic     2011-01-18
_journal_date_accepted     2011-01-24
_journal_name_full     'Acta Crystallographica, Section E'
_journal_year     2011
_journal_volume     67
_journal_issue      2
_journal_page_first     o534
_journal_page_last     o534
_journal_paper_category     QO
_journal_coeditor_code     TK2710
_publ_contact_author_name     'Prof. Yan-Ping He'
_publ_contact_author_address
;
School of Chemical Science and Technology
Key Laboratory of Medicinal Chemistry for Natural Resources
(Ministry of Education), Yunnan University, Kunming 650091,
People's Republic of China
;
_publ_contact_author_email     ypinghe@126.com
_publ_contact_author_fax     '86-0871-5031391'
_publ_contact_author_phone     '86-0871-5031391'
_publ_section_title
;\
6-Cyclohexylmethyl-5-ethyl-2-[(2-oxo-2-phenylethyl)sulfanyl]pyrimidin-\
4(3<i>H</i>)-one
;
loop_
    _publ_author_name
    _publ_author_address
    'Wan-Lu Yan'
;
School of Chemical Science and Technology
Key Laboratory of Medicinal Chemistry for Natural Resources
(Ministry of Education)
Yunnan University
Kunming 650091
People's Republic of China
;
    'Qiong Guo'
;
School of Chemical Science and Technology
Key Laboratory of Medicinal Chemistry for Natural Resources
(Ministry of Education)
Yunnan University
Kunming 650091
People's Republic of China
;
    'Cong Li'
;
School of Chemical Science and Technology
Key Laboratory of Medicinal Chemistry for Natural Resources
(Ministry of Education)
Yunnan University
Kunming 650091
People's Republic of China
;
    'Xiao-Ying Ji'
;
Laboratory of Molecular Medicine
College of Pharmaceutical Science
Soochow University
Suzhou 215123
People's Republic of China
;
    'Yan-Ping He'
;
School of Chemical Science and Technology
Key Laboratory of Medicinal Chemistry for Natural Resources
(Ministry of Education)
Yunnan University
Kunming 650091
People's Republic of China
;
