# Supplementary material for: 6-Cyclo­hexyl­meth­yl-5-ethyl-2-[(2-oxo-2-phenyl­eth­yl)sulfan­yl]pyrimidin-4(3H)-one
Source: Acta Crystallogr Sect E Struct Rep Online. 2011 Jan 29;67(Pt 2):o534. doi: 10.1107/S1600536811003175 (PMC3051611; doi:10.1107/S1600536811003175)
Supplement: Supplementary file 2 [file e-67-0o534-Isup2.hkl]

# 
# h,k,l, Fc-squared, Fo-squared, sigma(Fo-squared) and status flag 
# 
data_I
_shelx_title '    101011a_0m in P-1' 
_shelx_refln_list_code          4 
_shelx_F_calc_maximum      115.98 
_exptl_crystal_F_000       396.00 
_reflns_d_resolution_high  0.7545 
 
loop_ 
 _symmetry_equiv_pos_as_xyz 
 'x, y, z' 
 '-x, -y, -z' 
 
_cell_length_a     7.5160 
_cell_length_b    10.9600 
_cell_length_c    12.4900 
_cell_angle_alpha  84.082 
_cell_angle_beta   78.925 
_cell_angle_gamma  80.267 
 
_shelx_F_squared_multiplier     1.000 
 
loop_ 
 _refln_index_h 
 _refln_index_k 
 _refln_index_l 
 _refln_F_squared_calc 
 _refln_F_squared_meas 
 _refln_F_squared_sigma 
 _refln_observed_status 
   1   0   0     2950.04     3086.36     69.57 o 
   2   0   0     1977.71     2168.91     49.30 o 
   3   0   0       96.10       98.05      2.21 o 
   4   0   0      169.53      169.79      3.61 o 
   5   0   0       82.17       92.54      2.08 o 
   6   0   0        8.01       10.15      1.11 o 
   7   0   0        0.05        0.04      0.60 o 
   8   0   0       29.63       35.75      2.89 o 
   9   0   0        0.11       -1.18      1.18 o 
  -9   1   0        0.54       -0.37      1.28 o 
  -8   1   0        1.14        0.57      1.19 o 
  -7   1   0      145.50      158.41      6.14 o 
  -6   1   0        0.43        1.75      0.91 o 
  -5   1   0       17.13       19.65      0.94 o 
  -4   1   0      843.87      892.61     21.97 o 
  -3   1   0      453.74      471.42     12.04 o 
  -1   1   0       46.26       58.33      1.71 o 
   0   1   0      230.97      242.79      5.69 o 
   1   1   0     1152.68     1144.49     14.98 o 
   2   1   0      625.24      620.76      8.36 o 
   3   1   0     1092.47     1111.68     14.82 o 
   4   1   0       78.32       70.19      1.54 o 
   5   1   0      295.93      311.86      6.49 o 
   6   1   0       51.74       55.62      2.27 o 
   7   1   0       23.36       23.81      1.72 o 
   8   1   0        0.07       -0.42      0.73 o 
   9   1   0        0.03        0.86      0.95 o 
  -9   2   0       10.27       10.58      2.06 o 
  -8   2   0       38.16       43.27      3.27 o 
  -7   2   0        2.90        4.72      1.42 o 
  -6   2   0       22.38       28.09      2.19 o 
  -1   2   0     2669.18     2745.08     43.42 o 
   0   2   0      121.44      133.77      2.47 o 
   1   2   0     4408.47     4347.99     73.79 o 
   2   2   0     1258.10     1270.52     16.68 o 
   3   2   0      435.11      427.25      6.07 o 
   4   2   0       76.66       89.80      1.78 o 
   5   2   0      101.73      102.87      2.97 o 
   6   2   0      187.32      191.42      4.81 o 
   7   2   0       29.45       30.78      1.87 o 
   8   2   0        2.44        2.53      0.97 o 
   9   2   0        0.14       -0.63      0.88 o 
  -9   3   0        3.08        4.97      1.81 o 
  -8   3   0        7.74        6.58      1.71 o 
  -7   3   0       65.36       66.28      3.72 o 
  -6   3   0       26.09       22.64      1.98 o 
  -2   3   0      782.93      881.76     20.62 o 
  -1   3   0      164.61      183.25      2.76 o 
   0   3   0       12.27       12.33      1.43 o 
   1   3   0      118.31      105.94      6.70 o 
   2   3   0      204.33      197.01      3.01 o 
   3   3   0       42.64       32.14      0.85 o 
   4   3   0       60.33       68.55      1.47 o 
   5   3   0       40.43       33.00      1.70 o 
   6   3   0       42.38       41.45      1.97 o 
   7   3   0       19.47       20.17      2.90 o 
   8   3   0       25.10       30.76      2.10 o 
   9   3   0        1.62        2.37      1.71 o 
  -7   4   0       78.33       87.30      4.27 o 
  -6   4   0        2.88        5.77      1.34 o 
  -2   4   0       77.70       82.83      2.13 o 
  -1   4   0      216.55      220.98      3.34 o 
   0   4   0       52.81       64.56      1.20 o 
   1   4   0      370.96      364.37     11.86 o 
   2   4   0      139.85      180.06      2.86 o 
   3   4   0      652.93      675.53      9.37 o 
   4   4   0      363.92      361.60      5.45 o 
   5   4   0        5.43        4.03      0.70 o 
   6   4   0       57.16       59.46      2.36 o 
   7   4   0      129.90      129.82      3.98 o 
   8   4   0       28.04       31.09      2.10 o 
   9   4   0        0.09       -0.13      0.89 o 
  -4   5   0       19.41       22.11      1.77 o 
  -3   5   0       50.22       50.67      2.44 o 
  -2   5   0      211.21      210.03      4.39 o 
  -1   5   0      268.24      303.24      5.27 o 
   0   5   0      508.95      462.23      6.46 o 
   1   5   0       12.86        9.46      0.46 o 
   2   5   0      310.01      329.96      6.09 o 
   3   5   0      112.90      140.02      3.44 o 
   4   5   0      296.20      293.96      4.64 o 
   5   5   0       19.06       18.92      1.25 o 
   6   5   0        6.56        5.23      0.92 o 
   7   5   0        4.98        4.08      0.92 o 
   8   5   0        0.37        1.03      0.81 o 
   9   5   0       13.50       14.98      1.71 o 
  -7   6   0        1.73       -0.10      0.90 o 
  -6   6   0        2.49        1.43      0.96 o 
  -5   6   0       55.87       56.96      3.16 o 
  -4   6   0       71.65       69.68      3.29 o 
  -3   6   0      106.00      109.47      4.17 o 
  -2   6   0      131.47      138.27      3.39 o 
  -1   6   0       15.88       18.95      0.68 o 
   0   6   0       27.44       29.54      0.81 o 
   1   6   0       90.11       92.76      1.77 o 
   2   6   0       18.17       15.49      1.52 o 
   3   6   0       37.85       40.28      1.16 o 
   4   6   0       41.09       45.13      1.27 o 
   5   6   0       74.95       61.46      4.19 o 
   6   6   0       33.70       34.37      1.83 o 
   7   6   0       10.18        9.93      1.24 o 
   8   6   0        0.05        0.17      1.20 o 
   9   6   0       29.07       32.71      2.33 o 
  -6   7   0       37.68       41.58      2.96 o 
  -5   7   0       20.18       22.17      2.10 o 
  -4   7   0       32.93       30.28      2.25 o 
  -3   7   0       67.29       65.42      3.22 o 
  -2   7   0       91.19       97.86      2.84 o 
  -1   7   0      158.74      156.44      3.75 o 
   0   7   0       57.65       53.41      1.86 o 
   1   7   0      372.38      356.75      5.35 o 
   2   7   0       73.02       74.23      2.24 o 
   3   7   0      118.84      115.97      2.33 o 
   4   7   0       45.81       52.36      1.95 o 
   5   7   0       89.55       91.46      2.89 o 
   6   7   0      218.60      207.77      5.20 o 
   7   7   0        3.93        3.78      1.47 o 
   8   7   0        5.16        5.88      1.19 o 
   9   7   0        2.59        0.57      1.64 o 
  -6   8   0        1.30        0.84      0.98 o 
  -5   8   0       33.28       37.66      2.85 o 
  -4   8   0        0.01        0.35      0.79 o 
  -3   8   0      161.12      158.52      5.83 o 
  -2   8   0       88.09       91.69      2.88 o 
  -1   8   0      103.86      111.79      3.14 o 
   0   8   0       85.81       79.18      2.49 o 
   1   8   0       16.77       12.18      0.99 o 
   2   8   0       53.87       50.08      3.03 o 
   3   8   0       70.36       71.66      1.76 o 
   4   8   0       10.84       10.61      0.97 o 
   5   8   0       12.74       14.55      1.22 o 
   6   8   0        0.14        0.41      1.20 o 
   7   8   0        1.89        3.36      0.96 o 
   8   8   0        1.90        1.82      0.97 o 
  -6   9   0       21.06       28.68      2.92 o 
  -5   9   0       21.99       23.64      2.53 o 
  -4   9   0       10.71       10.58      1.71 o 
  -3   9   0       49.59       47.52      3.02 o 
  -2   9   0        5.21        4.20      1.86 o 
  -1   9   0       78.37       79.30      2.72 o 
   0   9   0        9.06        8.71      1.62 o 
   1   9   0      258.78      260.91      5.77 o 
   2   9   0       39.53       38.16      1.89 o 
   3   9   0      144.14      139.89      3.72 o 
   4   9   0        2.27        1.89      1.12 o 
   5   9   0        0.00       -0.81      0.84 o 
   6   9   0       27.26       22.74      1.59 o 
   7   9   0        6.72        6.78      2.01 o 
   8   9   0        1.82        0.80      0.88 o 
  -5  10   0        1.55        3.36      1.45 o 
  -4  10   0       29.24       33.81      2.82 o 
  -3  10   0       23.30       21.59      2.31 o 
  -2  10   0       21.30       19.56      2.16 o 
  -1  10   0      319.26      316.38      7.03 o 
   0  10   0       46.01       45.26      3.59 o 
   1  10   0        7.29        7.24      1.02 o 
   2  10   0      132.51      132.46      3.77 o 
   3  10   0       44.16       45.68      3.06 o 
   4  10   0       12.50       10.71      2.01 o 
   5  10   0        1.91        0.12      1.08 o 
   6  10   0        2.56        1.37      1.36 o 
   7  10   0        1.29        2.19      1.46 o 
  -5  11   0       11.13       13.66      2.34 o 
  -4  11   0        0.07        0.77      1.21 o 
  -3  11   0        0.07        0.32      1.08 o 
  -2  11   0        9.41        8.97      1.79 o 
  -1  11   0       45.05       41.21      2.14 o 
   0  11   0       21.64       23.20      1.67 o 
   1  11   0        0.13        0.59      1.45 o 
   2  11   0       49.28       46.91      3.57 o 
   3  11   0        0.67        0.39      0.70 o 
   4  11   0       37.13       37.68      3.43 o 
   5  11   0       13.60       14.57      2.59 o 
   6  11   0        0.27        1.40      1.44 o 
  -4  12   0        0.47        0.57      1.24 o 
  -3  12   0        0.78        4.17      1.57 o 
  -2  12   0       16.23       17.00      2.36 o 
  -1  12   0       12.54        6.87      1.76 o 
   0  12   0       12.40       11.46      1.41 o 
   1  12   0       35.74       32.99      2.01 o 
   2  12   0        8.14        9.82      1.28 o 
   3  12   0       25.14       23.87      2.94 o 
   4  12   0        1.40        1.18      1.40 o 
   5  12   0        9.76       10.61      2.43 o 
  -2  13   0        0.06        0.58      1.25 o 
  -1  13   0       18.16       17.67      2.61 o 
   0  13   0        2.74        3.83      1.71 o 
   1  13   0        0.95        0.67      0.80 o 
   2  13   0        3.81        3.67      2.40 o 
   3  13   0        0.29        0.91      1.54 o 
   4  13   0        0.43        0.26      1.43 o 
   0  14   0        0.17        1.47      1.45 o 
   1  14   0        0.34        0.57      1.51 o 
   2  14   0        0.49       -0.28      1.28 o 
  -1 -14   1        0.28        1.36      1.65 o 
   0 -14   1       13.43       12.46      2.40 o 
  -4 -13   1        0.57        0.80      1.42 o 
  -3 -13   1        0.36        1.07      1.37 o 
  -2 -13   1        0.16        0.58      1.21 o 
  -1 -13   1        2.37        3.90      1.85 o 
   0 -13   1        7.00        5.89      1.90 o 
   1 -13   1        4.75        3.23      1.58 o 
   2 -13   1        0.10       -0.94      1.09 o 
  -5 -12   1        9.01       12.20      2.70 o 
  -4 -12   1        0.39        0.45      1.44 o 
  -3 -12   1        7.51        7.78      2.14 o 
  -2 -12   1        2.27        1.73      1.28 o 
  -1 -12   1       69.36       61.71      4.10 o 
   0 -12   1       71.75       75.12      4.47 o 
   1 -12   1        1.29        0.01      0.96 o 
   2 -12   1        3.75        5.27      1.64 o 
   3 -12   1        0.13        1.69      1.40 o 
  -6 -11   1        1.61       -0.58      1.15 o 
  -5 -11   1        7.67        4.23      1.87 o 
  -4 -11   1      109.35      114.99      6.08 o 
  -3 -11   1       98.02       99.00      5.38 o 
  -2 -11   1       44.58       46.73      2.25 o 
  -1 -11   1       13.05       11.72      1.29 o 
   0 -11   1       94.51       90.98      4.64 o 
   1 -11   1       14.08       15.20      2.06 o 
   2 -11   1        9.35       12.37      1.94 o 
   3 -11   1        2.01        2.87      1.35 o 
   4 -11   1        8.27        8.32      1.90 o 
  -7 -10   1        3.37        5.30      1.91 o 
  -6 -10   1        0.01       -1.05      1.05 o 
  -5 -10   1        3.76        1.87      1.41 o 
  -4 -10   1       15.78       12.23      2.15 o 
  -3 -10   1        0.21        0.09      0.63 o 
  -2 -10   1       11.61        9.73      1.13 o 
  -1 -10   1        1.25        1.43      0.69 o 
   0 -10   1       99.60       92.52      3.07 o 
   1 -10   1      251.21      248.95      8.30 o 
   2 -10   1      101.87      102.43      4.73 o 
   3 -10   1        6.05        4.59      1.42 o 
   4 -10   1       14.15       18.06      2.20 o 
  -8  -9   1        1.16        1.34      1.21 o 
  -7  -9   1        1.33        0.74      0.84 o 
  -6  -9   1       16.64       12.32      2.22 o 
  -5  -9   1        0.07        0.87      0.64 o 
  -4  -9   1       41.46       42.79      3.27 o 
  -3  -9   1       84.07       87.91      3.52 o 
  -2  -9   1      415.69      405.08      8.14 o 
  -1  -9   1       56.96       56.94      2.17 o 
   0  -9   1        7.36        7.70      2.21 o 
   1  -9   1        0.59        0.37      0.83 o 
   2  -9   1        4.64        4.43      1.21 o 
   3  -9   1       83.17       83.94      4.05 o 
   4  -9   1       18.05       18.62      2.08 o 
   5  -9   1        2.50        3.76      1.39 o 
  -8  -8   1        2.41        2.05      1.02 o 
  -7  -8   1       22.05       26.40      1.81 o 
  -6  -8   1       51.35       45.89      2.18 o 
  -5  -8   1        0.05       -0.44      0.44 o 
  -4  -8   1       19.60       19.57      2.38 o 
  -3  -8   1       41.16       43.32      1.33 o 
  -2  -8   1        0.70        0.99      0.53 o 
  -1  -8   1       52.99       53.05      1.97 o 
   0  -8   1       95.92       90.67      3.80 o 
   1  -8   1      346.57      311.02      6.68 o 
   2  -8   1      107.29      107.76      4.33 o 
   3  -8   1       67.18       55.11      3.00 o 
   4  -8   1        2.36        3.70      1.13 o 
   5  -8   1       80.33       82.45      4.17 o 
  -8  -7   1       15.05       14.84      1.60 o 
  -7  -7   1        0.59        1.08      0.81 o 
  -6  -7   1       25.29       26.60      1.74 o 
  -5  -7   1       17.47       20.28      1.37 o 
  -4  -7   1        1.01        0.59      0.45 o 
  -3  -7   1      178.75      171.40      3.10 o 
  -2  -7   1        0.21        0.04      0.27 o 
  -1  -7   1      106.84      114.80      2.21 o 
   0  -7   1       18.32       14.10      0.98 o 
   1  -7   1        6.78        6.69      0.77 o 
   2  -7   1       55.59       54.80      2.71 o 
   3  -7   1       22.98       19.41      1.70 o 
   4  -7   1       92.93       84.70      3.87 o 
   5  -7   1       21.17       20.46      2.02 o 
   6  -7   1       23.27       21.98      2.21 o 
  -9  -6   1       27.09       28.81      3.87 o 
  -8  -6   1       21.99       22.16      1.84 o 
  -7  -6   1       39.74       38.84      3.75 o 
  -6  -6   1       54.46       49.75      2.22 o 
  -5  -6   1      227.47      203.97      4.91 o 
  -4  -6   1        4.83        5.73      0.76 o 
  -3  -6   1       22.11       26.72      1.06 o 
  -2  -6   1       26.79       32.60      1.25 o 
  -1  -6   1       77.93       70.67      2.03 o 
   0  -6   1     1207.33     1189.22     15.89 o 
   1  -6   1      127.39      116.83      2.19 o 
   2  -6   1       84.61       86.59      2.19 o 
   3  -6   1        2.54        5.30      0.97 o 
   4  -6   1        7.32        5.47      1.09 o 
   5  -6   1      126.04      130.00      5.02 o 
   6  -6   1       21.70       20.27      2.05 o 
  -9  -5   1       17.27       14.39      1.73 o 
  -8  -5   1        0.10        0.30      0.76 o 
  -7  -5   1        0.07        0.88      0.72 o 
  -6  -5   1       11.75       12.02      1.81 o 
  -5  -5   1        8.57       11.05      1.02 o 
  -4  -5   1       67.75       62.92      2.12 o 
  -3  -5   1      280.21      262.82      4.15 o 
  -2  -5   1      171.49      169.17      2.83 o 
  -1  -5   1      221.30      215.88      3.35 o 
   0  -5   1        9.94       14.29      0.76 o 
   1  -5   1      133.82      135.05      2.56 o 
   2  -5   1        8.70        4.95      0.48 o 
   3  -5   1        1.73        0.21      0.45 o 
   4  -5   1       17.01       16.99      1.50 o 
   5  -5   1       58.44       56.55      2.98 o 
  -9  -4   1        0.64        1.17      0.96 o 
  -8  -4   1        5.74        5.13      1.10 o 
  -7  -4   1       13.01       12.94      1.38 o 
  -6  -4   1        0.73        1.54      0.64 o 
  -5  -4   1        0.33        0.17      0.45 o 
  -4  -4   1        5.90        6.40      0.73 o 
  -3  -4   1      670.18      712.33      9.83 o 
  -2  -4   1       12.17        9.08      0.46 o 
  -1  -4   1      259.07      248.21      3.70 o 
   0  -4   1      488.13      453.13     30.71 o 
   1  -4   1      619.39      620.26     13.48 o 
   2  -4   1       29.65       13.78      0.94 o 
   3  -4   1       44.50       41.02      1.98 o 
   7  -4   1       65.32       73.80      3.93 o 
   8  -4   1        0.06        0.96      1.14 o 
  -9  -3   1        0.01       -0.34      0.93 o 
  -8  -3   1        0.60        0.05      0.80 o 
  -7  -3   1        0.43        0.24      0.66 o 
  -6  -3   1       14.23       13.84      2.43 o 
  -5  -3   1        8.72        9.63      0.94 o 
  -4  -3   1        0.27        2.45      0.52 o 
  -3  -3   1      233.54      273.18      4.10 o 
  -2  -3   1      186.68      214.10      3.24 o 
  -1  -3   1     3962.62     3966.72     50.93 o 
   0  -3   1        1.63        3.34      0.33 o 
   1  -3   1     3098.30     3055.42     68.67 o 
   2  -3   1     1360.81     1447.01     23.25 o 
   7  -3   1       45.84       47.56      3.11 o 
   8  -3   1       15.02       15.20      2.21 o 
   9  -3   1        0.21        0.42      1.24 o 
  -9  -2   1       19.13       19.18      2.43 o 
  -8  -2   1        1.23        2.02      0.93 o 
  -7  -2   1      109.92      113.11      4.26 o 
  -6  -2   1       47.61       46.12      2.07 o 
  -5  -2   1       15.87       15.29      1.15 o 
  -4  -2   1       55.49       61.16      2.09 o 
  -3  -2   1       79.33       81.52      2.16 o 
  -2  -2   1     2205.36     2241.55     29.19 o 
  -1  -2   1     8511.71     8296.63    106.98 o 
   0  -2   1     2436.60     2450.70     38.66 o 
   1  -2   1      120.11      130.79      2.41 o 
   2  -2   1      145.51      140.61      3.94 o 
   6  -2   1       62.08       59.26      2.91 o 
   7  -2   1       28.52       32.83      2.68 o 
   8  -2   1       19.53       25.15      2.53 o 
   9  -2   1        7.37        8.95      2.01 o 
  -9  -1   1        2.18        3.03      1.15 o 
  -8  -1   1       26.82       23.52      1.90 o 
  -7  -1   1      188.16      186.66      5.02 o 
  -6  -1   1       12.36       10.57      1.12 o 
  -5  -1   1      706.73      699.51     12.70 o 
  -4  -1   1      141.06      144.09      2.53 o 
  -3  -1   1      100.85       96.71      1.72 o 
  -2  -1   1       91.75       88.75      2.03 o 
  -1  -1   1     5592.78     5665.56    110.14 o 
   0  -1   1      349.00      356.72      5.87 o 
   1  -1   1      758.85      694.78     15.74 o 
   3  -1   1        0.04        2.45      0.59 o 
   4  -1   1     1577.19     1675.16     27.36 o 
   5  -1   1       29.50       30.45      1.37 o 
   7  -1   1        0.02       -0.26      0.85 o 
   8  -1   1        2.48        5.87      1.57 o 
   9  -1   1        1.10        0.31      1.18 o 
  -9   0   1        1.05        1.37      1.40 o 
  -8   0   1        3.47        6.47      1.64 o 
  -7   0   1       63.29       63.69      3.52 o 
  -6   0   1       20.96       17.65      1.35 o 
  -5   0   1        5.28        6.63      0.86 o 
  -4   0   1      228.27      223.60      6.46 o 
  -3   0   1      527.20      520.60      9.18 o 
  -2   0   1     1295.99     1277.25     20.70 o 
  -1   0   1        8.46        6.61      0.36 o 
   0   0   1     4035.82     3899.10     88.51 o 
   1   0   1      329.02      306.45      5.10 o 
   2   0   1        4.04        7.72      0.73 o 
   3   0   1      233.66      202.25      3.93 o 
   4   0   1       48.73       50.18      1.59 o 
   5   0   1       33.26       28.74      1.28 o 
   6   0   1        0.09       -0.73      0.73 o 
   7   0   1        1.13        1.36      0.72 o 
   8   0   1        1.88        2.96      1.29 o 
   9   0   1        1.51        1.21      1.21 o 
  -9   1   1        0.87        1.37      1.31 o 
  -8   1   1       14.92       13.28      1.99 o 
  -7   1   1       19.42       23.26      2.32 o 
  -6   1   1      103.29      118.05      4.73 o 
  -5   1   1      183.60      183.89      4.42 o 
  -4   1   1      127.36      134.18      3.30 o 
  -3   1   1      371.80      443.57      7.97 o 
  -2   1   1      460.72      492.09      8.42 o 
  -1   1   1       58.35       65.19      1.44 o 
   0   1   1     1019.38     1065.64     24.45 o 
   1   1   1     1433.67     1449.79     23.09 o 
   2   1   1      467.73      468.31      7.87 o 
   3   1   1       45.45       45.09      1.29 o 
   4   1   1      172.67      149.24      3.24 o 
   5   1   1      272.52      256.04      5.19 o 
   6   1   1      529.10      515.25     10.04 o 
   7   1   1       21.51       23.89      1.73 o 
   8   1   1        0.00       -0.27      0.66 o 
   9   1   1       24.08       29.50      3.03 o 
  -9   2   1        7.36        9.82      2.10 o 
  -8   2   1       36.92       46.72      3.40 o 
  -7   2   1        1.11       -0.77      0.93 o 
  -6   2   1       48.01       45.61      2.79 o 
  -5   2   1      104.59      117.27      4.39 o 
  -4   2   1       33.42       40.03      2.10 o 
  -3   2   1        9.28       14.75      1.10 o 
  -2   2   1       53.51       54.37      1.36 o 
  -1   2   1     5990.36     6046.70     94.97 o 
   0   2   1      485.71      468.00      7.76 o 
   1   2   1      998.09     1000.42     16.11 o 
   2   2   1     1573.70     1566.27     25.11 o 
   3   2   1       44.10       38.87      1.17 o 
   4   2   1        1.72        0.96      0.47 o 
   5   2   1       91.64       91.27      2.39 o 
   6   2   1      214.75      215.47      5.18 o 
   7   2   1       36.73       32.35      1.88 o 
   8   2   1        2.21        1.96      1.03 o 
   9   2   1        0.02       -0.11      1.31 o 
  -8   3   1        8.78        9.75      1.89 o 
  -7   3   1       45.21       46.76      3.18 o 
  -6   3   1      184.76      202.83      6.82 o 
  -5   3   1        3.04        2.31      0.86 o 
  -4   3   1      355.70      357.53      9.50 o 
  -3   3   1        2.80        2.01      0.38 o 
  -2   3   1      185.47      227.87      6.15 o 
  -1   3   1        1.39        2.19      0.34 o 
   0   3   1      481.74      491.53      8.31 o 
   1   3   1     2041.76     1975.24     74.75 o 
   2   3   1       79.64       74.10      1.40 o 
   3   3   1      315.27      290.49      4.38 o 
   4   3   1       17.31       12.83      0.61 o 
   5   3   1      117.07      108.54      3.05 o 
   6   3   1        2.91        2.73      1.40 o 
   7   3   1       50.76       50.52      3.98 o 
   8   3   1       97.44       93.62      4.05 o 
   9   3   1       14.28       16.42      1.79 o 
  -7   4   1       23.14       27.19      2.42 o 
  -6   4   1       56.78       66.45      3.41 o 
  -5   4   1       24.60       26.25      1.97 o 
  -4   4   1      171.78      182.71      5.57 o 
  -3   4   1      232.43      251.94      7.16 o 
  -2   4   1        1.22        0.67      1.02 o 
  -1   4   1      180.48      188.90      4.08 o 
   0   4   1      573.54      586.88      9.97 o 
   1   4   1       71.30       67.35      1.26 o 
   2   4   1        8.61       15.28      0.80 o 
   3   4   1       70.52       83.86      1.70 o 
   4   4   1      364.50      345.88      5.29 o 
   5   4   1      249.32      235.76      5.25 o 
   6   4   1       50.63       48.87      2.12 o 
   7   4   1      232.69      233.17      5.82 o 
   8   4   1      120.31      121.44      4.07 o 
   9   4   1       12.77       16.95      1.77 o 
  -4   5   1        3.09        3.90      0.89 o 
  -3   5   1      161.22      182.03      4.13 o 
  -2   5   1       51.76       46.83      1.60 o 
  -1   5   1      225.71      232.42      4.67 o 
   0   5   1      206.94      202.69      4.12 o 
   1   5   1       22.13       25.08      0.69 o 
   2   5   1      594.79      546.56     11.38 o 
   3   5   1        0.27        1.68      0.31 o 
   4   5   1      164.60      157.77      2.86 o 
   5   5   1       54.47       55.54      2.08 o 
   6   5   1       30.52       28.46      3.77 o 
   7   5   1        0.01       -0.24      0.60 o 
   8   5   1        6.95        5.81      1.09 o 
   9   5   1        0.08        0.50      0.91 o 
  -8   6   1        1.14        1.40      1.16 o 
  -7   6   1        0.76        0.90      1.06 o 
  -6   6   1        0.79       -0.06      0.77 o 
  -5   6   1        0.23       -0.18      0.70 o 
  -4   6   1      156.66      163.17      5.83 o 
  -3   6   1      130.21      123.14      3.27 o 
  -2   6   1      169.93      170.95      3.95 o 
  -1   6   1      681.58      676.61     11.89 o 
   0   6   1      105.99      100.83      2.86 o 
   1   6   1        0.80        0.60      0.21 o 
   2   6   1      229.87      226.83      4.63 o 
   3   6   1        3.20        6.34      0.51 o 
   4   6   1        2.89        4.35      0.53 o 
   5   6   1       38.44       41.93      1.80 o 
   6   6   1        6.71        7.70      1.02 o 
   7   6   1        2.94        3.03      0.87 o 
   8   6   1        6.10        4.67      2.12 o 
   9   6   1        3.35        2.39      1.12 o 
  -7   7   1        1.47        2.57      1.29 o 
  -6   7   1       32.13       36.00      2.77 o 
  -5   7   1        7.32        7.63      1.50 o 
  -4   7   1       47.42       48.19      2.90 o 
  -3   7   1       18.00       18.16      1.28 o 
  -2   7   1      261.82      268.05      5.74 o 
  -1   7   1      325.87      339.21      6.73 o 
   0   7   1      385.38      354.00      6.91 o 
   1   7   1      727.14      731.50     21.00 o 
   2   7   1      479.85      449.86      6.58 o 
   3   7   1      190.30      180.43      4.17 o 
   4   7   1       38.96       40.52      1.60 o 
   5   7   1        0.48        0.98      0.52 o 
   6   7   1        2.52        1.88      0.73 o 
   7   7   1        1.13        0.63      0.71 o 
   8   7   1        3.18        2.89      0.97 o 
   9   7   1        0.01       -0.04      0.90 o 
  -7   8   1       10.60        6.65      1.77 o 
  -6   8   1       15.39       15.64      2.20 o 
  -5   8   1        0.21        0.01      0.73 o 
  -4   8   1        0.08        1.06      0.87 o 
  -3   8   1       74.43       68.61      3.33 o 
  -2   8   1      433.73      413.98      8.30 o 
  -1   8   1       25.07       22.81      1.34 o 
   0   8   1      234.01      216.90      4.88 o 
   1   8   1      135.39      133.17      5.38 o 
   2   8   1        9.36        9.86      0.92 o 
   3   8   1      274.59      263.60      5.66 o 
   4   8   1       28.65       28.05      1.11 o 
   5   8   1       95.85       93.50      2.96 o 
   6   8   1        1.16        2.25      0.75 o 
   7   8   1        7.23        9.55      1.24 o 
   8   8   1        1.08        2.23      1.27 o 
  -6   9   1        0.07        0.74      1.15 o 
  -5   9   1       26.33       33.78      2.96 o 
  -4   9   1       17.70       16.15      2.09 o 
  -3   9   1        3.39        3.11      1.14 o 
  -2   9   1       81.38       77.35      2.76 o 
  -1   9   1      187.39      173.96      4.45 o 
   0   9   1      132.55      121.36      3.43 o 
   1   9   1       50.77       51.01      2.05 o 
   2   9   1        0.10        0.82      0.48 o 
   3   9   1      154.89      148.24      5.15 o 
   4   9   1        0.77       -0.08      0.87 o 
   5   9   1       66.41       71.99      4.48 o 
   6   9   1       36.34       37.81      3.34 o 
   7   9   1       30.59       27.75      1.93 o 
   8   9   1        1.93        0.75      1.75 o 
  -5  10   1       23.02       17.63      2.38 o 
  -4  10   1       19.78       21.41      2.50 o 
  -3  10   1       31.97       29.54      2.54 o 
  -2  10   1        6.90        7.72      1.11 o 
  -1  10   1      474.88      465.53      9.45 o 
   0  10   1      186.75      185.12      8.24 o 
   1  10   1        8.70        8.45      1.06 o 
   2  10   1        0.00       -0.16      0.51 o 
   3  10   1        0.25       -0.46      0.46 o 
   4  10   1       23.06       22.42      2.60 o 
   5  10   1        6.39        6.06      1.74 o 
   6  10   1       21.52       20.56      2.93 o 
   7  10   1        9.81       11.90      2.53 o 
  -5  11   1        0.64       -0.45      1.21 o 
  -4  11   1        0.13       -0.18      1.06 o 
  -3  11   1        4.34        5.01      1.57 o 
  -2  11   1       32.36       38.48      2.42 o 
  -1  11   1        0.01       -0.46      0.66 o 
   0  11   1       24.45       25.14      1.77 o 
   1  11   1       13.94       16.49      1.78 o 
   2  11   1       36.10       36.91      1.93 o 
   3  11   1        0.75        0.64      0.70 o 
   4  11   1        2.99        1.06      1.12 o 
   5  11   1        0.85       -0.17      1.03 o 
   6  11   1        7.27        6.68      2.01 o 
   7  11   1        4.80        8.36      2.38 o 
  -4  12   1        0.94        1.40      1.30 o 
  -3  12   1        1.61       -0.45      1.20 o 
  -2  12   1        2.59        0.19      1.06 o 
  -1  12   1        1.79        2.15      0.99 o 
   0  12   1        2.52        1.61      0.89 o 
   1  12   1        6.72        6.99      1.20 o 
   2  12   1       39.62       43.22      2.25 o 
   3  12   1       24.68       24.09      1.76 o 
   4  12   1       22.34       28.98      3.26 o 
   5  12   1       15.17       14.36      2.61 o 
   6  12   1        2.19        7.63      2.23 o 
  -2  13   1        7.78        9.92      2.21 o 
  -1  13   1       15.32       12.89      1.62 o 
   0  13   1       41.62       40.91      2.38 o 
   1  13   1        0.12       -0.74      0.74 o 
   2  13   1        4.48        5.69      1.20 o 
   3  13   1        1.01       -0.58      0.81 o 
   4  13   1        1.12        3.30      1.86 o 
   1  14   1        0.61        1.07      1.91 o 
   2  14   1        0.21        0.84      0.92 o 
  -1 -14   2        8.78       10.36      2.46 o 
   0 -14   2        2.13        0.65      1.52 o 
  -4 -13   2        0.64       -0.94      1.43 o 
  -3 -13   2        0.65        1.21      1.57 o 
  -2 -13   2        7.29       10.01      2.23 o 
  -1 -13   2        0.05        0.05      1.28 o 
   0 -13   2       22.59       23.27      2.93 o 
   1 -13   2        1.72        1.66      1.53 o 
   2 -13   2        0.00       -0.62      1.24 o 
  -5 -12   2        4.13        0.62      1.60 o 
  -4 -12   2        2.87        4.55      1.92 o 
  -3 -12   2        2.26        2.25      1.50 o 
  -2 -12   2        2.68        0.35      1.28 o 
  -1 -12   2       41.74       46.22      3.66 o 
   0 -12   2      162.03      164.04      6.89 o 
   1 -12   2       29.92       28.25      2.83 o 
   2 -12   2        8.35       12.32      2.18 o 
  -6 -11   2        0.73       -0.46      1.53 o 
  -5 -11   2        5.27        4.90      2.16 o 
  -4 -11   2       62.53       66.08      4.67 o 
  -3 -11   2       69.47       65.02      4.33 o 
  -2 -11   2        1.41        1.72      1.31 o 
  -1 -11   2        1.45       -0.19      1.11 o 
   0 -11   2       36.74       43.12      3.23 o 
   1 -11   2        2.35        2.01      1.28 o 
   2 -11   2       15.44       12.07      1.91 o 
   3 -11   2        0.06        2.03      1.25 o 
  -7 -10   2        2.16        2.21      1.84 o 
  -6 -10   2        2.36        1.79      1.53 o 
  -5 -10   2        3.92        3.01      1.58 o 
  -4 -10   2        9.19        6.04      1.94 o 
  -3 -10   2        1.65        0.64      1.13 o 
  -2 -10   2       30.11       34.78      2.95 o 
  -1 -10   2       45.41       42.12      3.05 o 
   0 -10   2       10.60        8.39      1.65 o 
   1 -10   2       62.80       69.32      3.74 o 
   2 -10   2      109.09      104.69      4.75 o 
   3 -10   2       38.62       36.30      2.75 o 
  -8  -9   2        1.54        1.48      1.28 o 
  -7  -9   2        8.67       10.24      1.40 o 
  -6  -9   2        3.11        3.47      0.96 o 
  -5  -9   2        3.08        3.69      0.86 o 
  -4  -9   2        9.60       10.39      2.02 o 
  -3  -9   2        1.72       -0.21      1.05 o 
  -2  -9   2      174.54      170.90      6.61 o 
  -1  -9   2        7.13        6.23      1.40 o 
   0  -9   2        8.71        6.92      1.36 o 
   1  -9   2        0.07       -0.25      0.72 o 
   2  -9   2        3.91        4.01      1.13 o 
   3  -9   2        9.72       11.75      1.69 o 
   4  -9   2       15.83       12.43      1.72 o 
  -8  -8   2       11.29       12.60      1.58 o 
  -7  -8   2       29.57       30.55      1.99 o 
  -6  -8   2        7.87        7.54      1.69 o 
  -5  -8   2       26.71       24.33      1.57 o 
  -4  -8   2       29.34       28.03      2.62 o 
  -3  -8   2        2.27        3.93      0.95 o 
  -2  -8   2      228.45      230.22      3.98 o 
  -1  -8   2        0.12        0.43      0.71 o 
   0  -8   2       13.65       10.75      1.41 o 
   1  -8   2       70.04       74.53      3.43 o 
   2  -8   2       77.60       72.13      3.41 o 
   3  -8   2      108.97      100.41      4.23 o 
   4  -8   2        0.53        2.47      1.03 o 
  -8  -7   2        3.56        3.85      1.41 o 
  -7  -7   2        2.61        3.67      1.00 o 
  -6  -7   2        0.10        1.13      0.71 o 
  -5  -7   2        3.80        3.93      0.80 o 
  -4  -7   2        0.04        0.66      0.51 o 
  -3  -7   2        1.27        0.86      0.35 o 
  -2  -7   2       36.99       45.18      3.40 o 
  -1  -7   2      244.84      237.86      4.78 o 
   0  -7   2       65.94       69.45      3.64 o 
   1  -7   2       15.67       16.70      1.44 o 
   2  -7   2       26.89       24.98      1.80 o 
   3  -7   2       36.27       33.81      2.15 o 
   4  -7   2      292.66      285.45      8.63 o 
   5  -7   2       29.29       27.62      2.25 o 
  -8  -6   2       27.93       29.62      2.11 o 
  -7  -6   2        1.32        1.55      0.82 o 
  -6  -6   2       23.73       26.22      1.68 o 
  -5  -6   2        8.87        7.64      0.97 o 
  -4  -6   2        0.63        0.53      0.45 o 
  -3  -6   2        8.63       10.05      0.84 o 
  -2  -6   2        0.01        0.21      0.26 o 
  -1  -6   2        0.47        0.64      0.26 o 
   0  -6   2       98.15      101.19      3.74 o 
   1  -6   2      770.32      450.63     10.83 o 
   2  -6   2        0.97        0.76      1.21 o 
   3  -6   2        0.69        0.61      0.38 o 
   4  -6   2        0.12        0.82      0.64 o 
   5  -6   2       15.36       18.67      1.80 o 
  -9  -5   2        6.64        7.30      2.45 o 
  -8  -5   2        1.54        0.41      0.82 o 
  -7  -5   2        6.78        6.57      1.11 o 
  -6  -5   2      100.91       93.71      3.13 o 
  -5  -5   2      118.43      118.93      4.64 o 
  -4  -5   2      131.10      131.19      3.40 o 
  -3  -5   2        4.15        4.97      1.11 o 
  -2  -5   2        0.36        0.32      0.30 o 
  -1  -5   2      444.53      425.92      7.54 o 
   0  -5   2       19.13       19.81      0.83 o 
   1  -5   2       47.75       48.83      8.13 o 
   2  -5   2      170.99      180.38      3.67 o 
   3  -5   2       18.72       14.82      0.99 o 
   4  -5   2        0.89        0.56      0.55 o 
   5  -5   2      117.92      117.03      4.44 o 
   6  -5   2      124.42      124.42      4.92 o 
   7  -5   2        9.77        7.05      1.77 o 
  -9  -4   2        0.73        0.90      1.57 o 
  -8  -4   2        0.00       -0.64      0.68 o 
  -7  -4   2        0.29       -0.56      0.56 o 
  -6  -4   2       49.94       47.60      2.16 o 
  -5  -4   2        0.31       -0.30      0.42 o 
  -4  -4   2      147.25      165.36      3.96 o 
  -3  -4   2      767.45      822.77     14.15 o 
  -2  -4   2      671.43      656.80     11.29 o 
  -1  -4   2        9.97       21.40      3.11 o 
   0  -4   2       10.66       15.04      0.70 o 
   1  -4   2      352.81      370.14      6.43 o 
   2  -4   2       23.63       29.38      1.03 o 
   3  -4   2        8.48        6.05      0.56 o 
   4  -4   2       14.04       11.06      1.14 o 
   8  -4   2        4.59        2.14      1.30 o 
  -9  -3   2        2.30        0.49      0.97 o 
  -8  -3   2        0.77        0.37      1.14 o 
  -7  -3   2        0.32       -0.50      0.79 o 
  -6  -3   2       64.89       66.88      2.54 o 
  -5  -3   2       47.53       44.58      1.87 o 
  -4  -3   2       22.28       31.72      1.43 o 
  -3  -3   2      992.04     1056.59     17.75 o 
  -2  -3   2       21.68       21.02      0.92 o 
  -1  -3   2     2192.19     2221.41     35.36 o 
   0  -3   2      374.75      370.75      6.79 o 
   1  -3   2      439.02      480.04      8.02 o 
   2  -3   2     1037.47     1106.81     17.94 o 
   3  -3   2     1519.96     1707.66     27.57 o 
   6  -3   2        2.00        0.96      0.91 o 
   8  -3   2        0.56       -0.24      1.06 o 
   9  -3   2        0.37        0.89      1.31 o 
  -9  -2   2        3.97        3.23      1.21 o 
  -8  -2   2        1.42        0.81      0.81 o 
  -7  -2   2       54.45       53.65      2.42 o 
  -6  -2   2       39.13       39.09      1.93 o 
  -5  -2   2       38.31       39.41      2.25 o 
  -4  -2   2       65.43       58.37      1.98 o 
  -3  -2   2      451.55      496.35      8.91 o 
  -2  -2   2      346.41      364.17      6.55 o 
  -1  -2   2     8000.74     8181.26    183.26 o 
   0  -2   2     1999.52     2004.30     31.75 o 
   1  -2   2       78.33       72.53      1.50 o 
   2  -2   2        5.05        2.31      0.28 o 
   5  -2   2       56.22       62.83      2.91 o 
   6  -2   2       16.34       17.85      1.69 o 
   8  -2   2        3.82        7.73      1.67 o 
   9  -2   2        4.12        5.89      1.67 o 
  -9  -1   2        0.04       -0.08      1.13 o 
  -8  -1   2        0.86        0.03      0.75 o 
  -7  -1   2       54.85       54.79      2.47 o 
  -6  -1   2       24.33       25.83      2.08 o 
  -5  -1   2      247.05      252.43      5.59 o 
  -4  -1   2     1802.66     1829.78     32.96 o 
  -3  -1   2      598.16      559.66     12.58 o 
  -2  -1   2     1147.34     1133.26     25.50 o 
  -1  -1   2     4888.77     4851.29     62.53 o 
   0  -1   2       24.18       30.20      2.32 o 
   1  -1   2      341.05      347.78      4.76 o 
   2  -1   2      159.07      172.18      3.33 o 
   3  -1   2      220.29      185.57      5.29 o 
   4  -1   2     1230.98     1321.97     30.69 o 
   5  -1   2        1.83        0.20      0.58 o 
   6  -1   2        2.17        1.40      0.72 o 
   8  -1   2        1.83        2.49      1.29 o 
   9  -1   2        5.17        6.46      1.79 o 
  -9   0   2        1.82        0.14      1.31 o 
  -8   0   2       28.61       31.52      2.71 o 
  -7   0   2        8.02        6.19      1.10 o 
  -6   0   2        7.72        7.88      1.02 o 
  -5   0   2       11.09       14.91      1.12 o 
  -4   0   2       23.18       15.05      1.02 o 
  -3   0   2        1.20       -0.06      0.27 o 
  -1   0   2     3112.89     2983.03     38.48 o 
   0   0   2      544.22      537.31      7.13 o 
   1   0   2     4715.89     4629.77     86.56 o 
   2   0   2      230.78      193.97     10.38 o 
   3   0   2     1040.23     1048.01     17.22 o 
   4   0   2       85.37      102.72      5.39 o 
   5   0   2        5.55        6.35      0.71 o 
   6   0   2       14.48       13.44      1.04 o 
   7   0   2        6.73        5.52      1.45 o 
   8   0   2        0.57        0.33      1.06 o 
   9   0   2        0.43        0.27      1.24 o 
  -9   1   2        7.69        5.25      1.69 o 
  -8   1   2        5.31        6.86      1.66 o 
  -7   1   2       70.71       80.28      4.04 o 
  -6   1   2       23.16       26.86      2.14 o 
  -5   1   2       95.96       97.52      2.92 o 
  -4   1   2      241.57      244.32      5.16 o 
  -3   1   2      560.36      614.06      8.57 o 
  -2   1   2      641.43      697.06     11.72 o 
  -1   1   2    10268.53     9564.06    434.96 o 
   0   1   2       24.97       22.79      0.85 o 
   1   1   2     1548.58     1511.15     23.93 o 
   2   1   2        7.47        8.27      1.77 o 
   3   1   2       13.43       17.83      0.79 o 
   4   1   2       40.84       40.46      1.39 o 
   5   1   2       14.03       14.23      0.94 o 
   6   1   2       79.37       68.06      3.63 o 
   7   1   2      380.97      384.93      8.25 o 
   8   1   2       25.59       27.41      2.72 o 
   9   1   2       31.22       33.67      3.19 o 
  -9   2   2        0.06       -1.11      1.11 o 
  -8   2   2       61.20       63.74      3.89 o 
  -7   2   2        7.91        7.17      1.52 o 
  -6   2   2       14.62       15.37      1.71 o 
  -5   2   2       39.33       35.54      2.20 o 
  -4   2   2       42.78       50.18      2.34 o 
  -3   2   2       11.56       12.55      0.70 o 
  -2   2   2      707.49      774.61     12.65 o 
  -1   2   2      398.25      406.81      6.75 o 
   0   2   2    13451.98    12061.88    624.90 o 
   1   2   2     2914.52     2778.24     35.77 o 
   2   2   2      140.22      138.98      2.77 o 
   3   2   2      408.81      420.52      7.40 o 
   4   2   2      116.52      114.54      2.69 o 
   5   2   2       68.55       77.83      2.21 o 
   6   2   2      193.11      204.58      7.19 o 
   7   2   2       41.51       43.07      2.14 o 
   8   2   2        3.20        2.66      1.07 o 
   9   2   2        0.03       -0.06      1.28 o 
  -8   3   2       12.93       19.12      2.32 o 
  -7   3   2        1.29        1.07      1.19 o 
  -6   3   2        1.96        1.31      0.95 o 
  -5   3   2        3.08        4.52      1.03 o 
  -4   3   2       10.32       10.79      1.13 o 
  -3   3   2        0.00        0.10      0.26 o 
  -2   3   2      111.51      103.19      2.22 o 
  -1   3   2      572.45      557.42      7.58 o 
   0   3   2     7210.61     7290.99    115.08 o 
   1   3   2     1123.21     1137.45     18.45 o 
   2   3   2       53.19       50.31      1.39 o 
   3   3   2     1457.62     1511.44     24.56 o 
   4   3   2       17.26       18.27      1.27 o 
   5   3   2       93.02       87.35      2.38 o 
   6   3   2       15.98       14.55      1.23 o 
   7   3   2       29.35       31.54      5.49 o 
   8   3   2       19.03       16.89      2.08 o 
   9   3   2        7.88        8.34      1.89 o 
  -6   4   2       48.54       54.96      3.02 o 
  -5   4   2       79.19       81.60      3.48 o 
  -4   4   2       33.06       29.62      1.80 o 
  -3   4   2      197.73      233.54      5.03 o 
  -2   4   2       10.45        9.92      0.54 o 
  -1   4   2       53.82       51.93      1.03 o 
   0   4   2       73.63      113.88      2.53 o 
   1   4   2      100.41       98.92      2.27 o 
   2   4   2       12.32       13.51      1.06 o 
   3   4   2       48.65       53.82      1.75 o 
   4   4   2      185.01      178.56      3.85 o 
   5   4   2      282.07      274.79      4.55 o 
   6   4   2      377.34      370.67      7.73 o 
   7   4   2       28.05       30.56      1.82 o 
   8   4   2       94.57       93.87      4.41 o 
   9   4   2        5.57        4.73      1.69 o 
  -4   5   2       12.43        9.66      0.87 o 
  -3   5   2       10.96       11.60      0.70 o 
  -2   5   2        9.98        9.73      0.70 o 
  -1   5   2       74.98       71.85      2.35 o 
   0   5   2      523.51      539.37      9.45 o 
   1   5   2       54.55       47.94      1.13 o 
   2   5   2      658.90      674.00     11.60 o 
   3   5   2       11.56       21.32      0.80 o 
   4   5   2       10.76       13.71      0.70 o 
   5   5   2       24.61       23.18      0.96 o 
   6   5   2       84.67       86.74      2.91 o 
   7   5   2        4.36        2.72      0.85 o 
   8   5   2        7.59        6.54      1.37 o 
   9   5   2        3.55        3.26      1.27 o 
  -7   6   2        4.01        4.57      1.33 o 
  -6   6   2        5.22        4.65      1.34 o 
  -5   6   2        0.16        0.48      0.73 o 
  -4   6   2      346.29      343.10      7.15 o 
  -3   6   2      303.32      304.71      6.33 o 
  -2   6   2      206.51      198.59      4.44 o 
  -1   6   2      215.73      229.21      4.83 o 
   0   6   2      230.79      215.76      4.52 o 
   1   6   2       30.92       40.21      1.15 o 
   2   6   2      297.40      318.22      4.83 o 
   3   6   2       18.83       15.41      0.73 o 
   4   6   2        2.06        2.10      0.58 o 
   5   6   2       16.57       18.00      2.69 o 
   6   6   2        1.03        0.67      0.57 o 
   7   6   2       11.33       11.57      1.74 o 
   8   6   2        1.88        1.46      1.06 o 
   9   6   2        6.77        5.92      1.35 o 
  -7   7   2       17.00       20.70      2.41 o 
  -6   7   2       19.17       17.37      2.15 o 
  -5   7   2        0.13        0.25      0.79 o 
  -4   7   2        6.55        8.28      1.43 o 
  -3   7   2        3.71        2.91      0.75 o 
  -2   7   2      847.42      835.06     14.78 o 
  -1   7   2      152.35      160.10      3.88 o 
   0   7   2       88.84       78.01      2.36 o 
   1   7   2      412.45      423.19      7.97 o 
   2   7   2      534.79      534.48      9.76 o 
   3   7   2       77.17       89.41      1.96 o 
   4   7   2        5.47        6.99      0.59 o 
   5   7   2        0.64        0.37      0.47 o 
   6   7   2       11.21       10.95      1.21 o 
   7   7   2        1.86        1.79      0.81 o 
   8   7   2       15.46       17.89      1.67 o 
   9   7   2        0.71       -0.16      0.83 o 
  -7   8   2        0.28       -0.99      1.03 o 
  -6   8   2       19.72       24.42      2.61 o 
  -5   8   2        9.01        7.78      1.62 o 
  -4   8   2        0.04        1.16      0.84 o 
  -3   8   2       53.60       50.51      2.84 o 
  -2   8   2      306.90      297.26      6.43 o 
  -1   8   2      131.55      128.79      3.50 o 
   0   8   2        0.98        2.92      0.73 o 
   1   8   2        3.06        3.56      0.66 o 
   2   8   2        9.33        8.26      0.86 o 
   3   8   2      163.68      168.07      4.21 o 
   4   8   2      111.37      116.06      4.28 o 
   5   8   2      135.97      132.09      5.15 o 
   6   8   2       11.30       12.24      1.23 o 
   7   8   2       10.85       12.11      1.34 o 
   8   8   2        0.60        0.60      0.83 o 
   9   8   2        0.79        1.12      0.92 o 
  -6   9   2        5.42        5.98      1.75 o 
  -5   9   2       27.64       33.33      3.00 o 
  -4   9   2        1.56        1.42      1.03 o 
  -3   9   2       23.95       27.77      1.74 o 
  -2   9   2      165.15      159.19      4.30 o 
  -1   9   2        9.61        8.41      1.01 o 
   0   9   2       49.72       47.79      2.01 o 
   1   9   2        0.40        0.50      0.49 o 
   2   9   2        6.47        7.24      0.91 o 
   3   9   2       29.65       28.23      1.53 o 
   4   9   2        1.71        3.13      0.73 o 
   5   9   2        0.04        0.02      0.84 o 
   6   9   2        1.99        2.62      1.40 o 
   7   9   2        2.77        2.95      1.55 o 
   8   9   2        3.29        4.06      1.07 o 
  -5  10   2       20.14       22.91      2.72 o 
  -4  10   2        5.95        6.27      1.53 o 
  -3  10   2       10.72       14.22      1.45 o 
  -2  10   2        1.59        0.98      0.73 o 
  -1  10   2        5.68        4.32      1.67 o 
   0  10   2       39.82       39.87      1.95 o 
   1  10   2        0.59        0.21      0.59 o 
   2  10   2       40.95       37.90      1.87 o 
   3  10   2       15.05       13.72      1.61 o 
   4  10   2       26.55       27.82      1.67 o 
   5  10   2       18.60       26.95      2.89 o 
   6  10   2        7.10        4.69      1.70 o 
   7  10   2        0.78        0.65      1.57 o 
   8  10   2        1.11       -0.47      1.48 o 
  -4  11   2        0.10        2.25      1.42 o 
  -3  11   2        0.49       -0.25      0.66 o 
  -2  11   2       13.88       14.97      1.53 o 
  -1  11   2        0.12        0.81      0.86 o 
   0  11   2       17.38       17.76      1.54 o 
   1  11   2       61.74       57.57      2.50 o 
   2  11   2        1.80        2.16      0.90 o 
   3  11   2        0.61        0.35      0.67 o 
   4  11   2        7.75        8.45      1.95 o 
   5  11   2        2.04        1.74      1.28 o 
   6  11   2       14.62       13.49      2.67 o 
   7  11   2       10.90        9.75      2.48 o 
  -3  12   2        2.53        2.89      1.57 o 
  -2  12   2        0.40        1.37      0.86 o 
  -1  12   2        5.75        7.54      1.26 o 
   0  12   2        4.66        2.50      0.94 o 
   1  12   2       41.37       44.14      2.30 o 
   2  12   2        8.13        8.42      1.23 o 
   3  12   2        6.77        6.76      1.69 o 
   4  12   2        7.53        7.41      2.00 o 
   5  12   2        9.58       11.89      2.46 o 
   6  12   2        4.60        4.94      2.01 o 
  -2  13   2       12.57       13.77      2.44 o 
  -1  13   2       20.23       23.48      2.10 o 
   0  13   2       29.84       32.69      2.24 o 
   1  13   2        0.24        0.01      0.87 o 
   2  13   2       17.85       16.26      2.00 o 
   3  13   2        2.15        2.97      1.02 o 
   4  13   2        1.22        1.94      1.56 o 
   5  13   2        5.44        2.67      1.69 o 
   1  14   2        0.65        3.96      1.63 o 
   2  14   2        0.72       -0.83      0.83 o 
   3  14   2        7.71        6.91      1.78 o 
  -3 -13   3        1.03       -0.21      1.36 o 
  -2 -13   3        1.89        0.55      1.52 o 
  -1 -13   3       38.74       37.93      3.71 o 
   0 -13   3        2.79       -0.54      1.31 o 
   1 -13   3        0.02       -0.26      1.25 o 
  -5 -12   3        3.82        2.06      1.72 o 
  -4 -12   3        3.83        3.20      1.64 o 
  -3 -12   3        6.87        7.80      2.04 o 
  -2 -12   3       13.25       12.36      2.35 o 
  -1 -12   3        8.56       10.27      2.09 o 
   0 -12   3       52.25       50.59      3.84 o 
   1 -12   3       24.98       23.17      2.61 o 
  -6 -11   3        0.02        2.95      1.77 o 
  -5 -11   3        2.39        2.49      1.85 o 
  -4 -11   3       26.23       30.57      3.48 o 
  -3 -11   3       18.55       14.91      2.45 o 
  -2 -11   3        1.24        1.81      1.35 o 
  -1 -11   3        0.15       -0.94      1.02 o 
   0 -11   3        7.25        6.86      1.67 o 
   1 -11   3        0.70        0.43      1.05 o 
   2 -11   3        0.02       -0.32      0.93 o 
  -6 -10   3        0.06        0.84      1.44 o 
  -5 -10   3        0.18       -0.36      1.21 o 
  -4 -10   3        1.32        0.15      1.24 o 
  -3 -10   3        0.28        0.92      1.13 o 
  -2 -10   3        9.15        7.91      1.80 o 
  -1 -10   3       44.61       46.00      3.26 o 
   0 -10   3       22.25       21.30      2.25 o 
   1 -10   3       13.40       11.79      1.81 o 
   2 -10   3       29.06       30.33      2.55 o 
  -7  -9   3        1.34        2.86      1.06 o 
  -6  -9   3       15.55       13.38      1.44 o 
  -5  -9   3       13.69       14.76      1.37 o 
  -4  -9   3       43.99       42.60      1.99 o 
  -3  -9   3      134.64      144.46      6.35 o 
  -2  -9   3      238.16      240.94      8.52 o 
  -1  -9   3        0.35        0.97      0.91 o 
   0  -9   3       12.68        8.79      1.44 o 
   1  -9   3        1.84        1.45      0.94 o 
   2  -9   3        3.31        3.22      1.12 o 
   3  -9   3       34.67       33.67      2.51 o 
  -8  -8   3        2.72        4.35      1.55 o 
  -7  -8   3       10.75        9.20      1.36 o 
  -6  -8   3        0.18       -0.61      0.61 o 
  -5  -8   3        6.27        5.21      0.94 o 
  -4  -8   3       19.40       22.67      1.46 o 
  -3  -8   3      227.42      234.58      8.56 o 
  -2  -8   3       42.59       48.01      2.75 o 
  -1  -8   3       24.35       18.38      2.61 o 
   0  -8   3       36.58       33.44      2.27 o 
   1  -8   3      139.82      145.19      5.30 o 
   2  -8   3        0.06        0.05      0.71 o 
   3  -8   3       16.72       15.46      1.67 o 
   7  -8   3        8.67        9.91      2.31 o 
  -8  -7   3        0.01       -0.48      0.87 o 
  -7  -7   3        6.12        6.56      1.46 o 
  -6  -7   3        3.27        2.61      1.17 o 
  -5  -7   3        2.08        2.41      0.71 o 
  -4  -7   3        8.26        9.32      1.00 o 
  -3  -7   3       41.38       46.14      1.84 o 
  -2  -7   3      141.62      140.47      3.40 o 
  -1  -7   3       10.91       10.66      1.62 o 
   0  -7   3      258.98      247.35      7.79 o 
   1  -7   3      114.48      111.70      2.72 o 
   2  -7   3      152.65      139.85      4.84 o 
   3  -7   3       36.31       34.74      2.16 o 
   4  -7   3      450.82      453.11     12.35 o 
   7  -7   3        0.10       -1.00      1.38 o 
  -8  -6   3        1.20       -0.66      0.74 o 
  -7  -6   3        1.97        0.72      0.82 o 
  -6  -6   3       81.13       73.53      2.80 o 
  -5  -6   3       29.63       23.35      1.48 o 
  -4  -6   3       90.99      101.91      3.61 o 
  -3  -6   3       52.43       59.04      2.00 o 
  -2  -6   3       34.93       26.99      1.24 o 
  -1  -6   3        4.12        4.11      0.54 o 
   0  -6   3       37.13       35.63      1.27 o 
   1  -6   3       71.40       93.12      2.30 o 
   2  -6   3        8.48        8.83      0.74 o 
   3  -6   3       21.80       20.89      1.48 o 
   4  -6   3       52.06       65.33      3.00 o 
   7  -6   3        4.77        2.56      1.66 o 
  -8  -5   3       13.33       12.73      2.51 o 
  -7  -5   3       28.75       23.46      1.77 o 
  -6  -5   3       76.66       69.60      4.20 o 
  -5  -5   3       16.61       14.47      1.19 o 
  -4  -5   3      200.70      203.99      6.94 o 
  -3  -5   3        4.32        5.58      0.69 o 
  -2  -5   3      354.70      379.76      8.78 o 
  -1  -5   3      234.60      246.22      4.80 o 
   0  -5   3      353.31      376.86     10.98 o 
   1  -5   3     1139.14     1190.11     19.43 o 
   2  -5   3      312.80      345.07      6.30 o 
   3  -5   3       22.48       18.91      0.97 o 
   4  -5   3       16.84       18.61      1.45 o 
   6  -5   3        5.42        6.86      1.65 o 
   7  -5   3       20.36       24.96      2.75 o 
  -8  -4   3        2.25        3.41      1.06 o 
  -7  -4   3        0.07       -0.59      0.59 o 
  -6  -4   3       17.15       15.74      1.39 o 
  -5  -4   3       15.17       15.66      2.31 o 
  -4  -4   3       35.67       39.32      1.65 o 
  -3  -4   3      585.34      581.03     10.45 o 
  -2  -4   3     2780.32     2701.87     43.29 o 
  -1  -4   3      262.31      272.51      5.13 o 
   0  -4   3     2038.44     2157.91     34.43 o 
   1  -4   3      753.26      795.25     13.12 o 
   2  -4   3      146.39      147.98      3.05 o 
   3  -4   3      373.72      407.23      7.32 o 
   4  -4   3        0.04        0.26      0.44 o 
   5  -4   3       87.83       95.12      3.66 o 
   6  -4   3        1.72       -0.80      0.80 o 
   7  -4   3        8.56        7.77      1.65 o 
  -9  -3   3        0.83       -0.29      1.48 o 
  -8  -3   3        0.50        0.04      0.77 o 
  -7  -3   3        0.71        0.95      0.75 o 
  -6  -3   3       67.70       67.67      2.61 o 
  -5  -3   3      159.63      151.22      3.98 o 
  -4  -3   3        2.00        3.81      0.62 o 
  -3  -3   3      247.42      237.43      4.93 o 
  -2  -3   3      288.79      313.36      5.74 o 
  -1  -3   3     1135.95     1173.03     19.14 o 
   0  -3   3     2879.27     2977.49     47.10 o 
   1  -3   3      138.87      144.01      2.81 o 
   2  -3   3      113.10       94.26      3.76 o 
   3  -3   3      794.83      885.70     14.69 o 
   5  -3   3       12.01       10.79      1.44 o 
   6  -3   3       42.94       42.70      2.78 o 
   7  -3   3        0.04        0.68      0.99 o 
   9  -3   3        1.24        1.19      1.28 o 
  -9  -2   3        0.35        0.16      1.45 o 
  -8  -2   3        4.92        2.73      1.00 o 
  -7  -2   3        1.07        0.59      0.69 o 
  -6  -2   3        0.03       -0.59      0.62 o 
  -5  -2   3       17.57       12.26      2.09 o 
  -4  -2   3        9.74        7.59      0.81 o 
  -3  -2   3      473.49      468.26      8.55 o 
  -2  -2   3      171.34      193.61      3.01 o 
  -1  -2   3     4760.58     4767.69     75.10 o 
   0  -2   3      940.50      970.40     12.86 o 
   1  -2   3     1391.56     1421.28     22.67 o 
   2  -2   3       95.62      128.17      5.94 o 
   3  -2   3      485.23      481.00      8.57 o 
   4  -2   3       53.57       44.00      2.32 o 
   5  -2   3        0.26        0.15      0.53 o 
   6  -2   3       11.08       11.04      1.49 o 
   9  -2   3        0.68        0.10      1.12 o 
  -8  -1   3       33.04       28.97      3.31 o 
  -7  -1   3        1.07       -0.03      0.87 o 
  -6  -1   3        8.93        7.71      1.01 o 
  -5  -1   3      106.08      104.10      3.07 o 
  -4  -1   3        0.24       -0.02      0.39 o 
  -3  -1   3       13.51        9.86      0.78 o 
  -2  -1   3      866.17      936.84     12.53 o 
  -1  -1   3      261.62      277.89      4.08 o 
   0  -1   3      493.84      468.04      6.39 o 
   1  -1   3      458.49      455.54      7.70 o 
   2  -1   3      661.58      663.02     11.12 o 
   3  -1   3      939.12      945.98     15.73 o 
   4  -1   3       59.84       59.87      2.66 o 
   5  -1   3        1.48        1.61      0.72 o 
   6  -1   3       36.01       34.56      2.20 o 
   9  -1   3        9.07       11.68      2.22 o 
  -8   0   3       16.03       12.38      1.89 o 
  -7   0   3        2.74        4.55      0.98 o 
  -6   0   3       12.30       13.49      1.24 o 
  -5   0   3        7.65        7.06      0.89 o 
  -4   0   3       37.01       44.87      1.71 o 
  -3   0   3      145.04      172.33      2.83 o 
  -2   0   3        8.31        8.24      0.42 o 
  -1   0   3       18.29       18.42      0.72 o 
   0   0   3      189.53      212.25      3.08 o 
   1   0   3       10.31       13.14      0.76 o 
   2   0   3       74.41       86.93      1.53 o 
   3   0   3      199.75      213.25      3.39 o 
   4   0   3       37.50       30.64      2.69 o 
   5   0   3      432.79      408.97     11.86 o 
   6   0   3      200.24      191.59      5.07 o 
   9   0   3        1.56        3.30      1.44 o 
  -9   1   3       13.37       17.24      2.42 o 
  -8   1   3        0.28       -0.35      1.17 o 
  -7   1   3      122.64      132.46      5.29 o 
  -6   1   3       50.13       48.37      2.76 o 
  -5   1   3        0.04       -0.08      0.44 o 
  -4   1   3       18.06       16.44      2.34 o 
  -3   1   3      155.71      151.71      3.25 o 
  -2   1   3      499.28      495.39      8.62 o 
  -1   1   3      219.45      203.89      3.64 o 
   0   1   3     1612.47     1596.91     36.71 o 
   1   1   3        2.23        1.88      0.27 o 
   2   1   3      818.05      826.53     11.05 o 
   3   1   3     1315.31     1413.32     32.39 o 
   4   1   3       16.00       11.73      0.79 o 
   5   1   3        8.56        7.45      1.19 o 
   6   1   3        0.08       -0.41      0.41 o 
   8   1   3       49.22       50.89      3.46 o 
   9   1   3       38.77       44.48      3.67 o 
  -8   2   3       29.94       33.92      2.86 o 
  -7   2   3       15.42       16.22      1.92 o 
  -6   2   3       73.76       67.61      3.32 o 
  -5   2   3       85.27       84.87      3.50 o 
  -4   2   3      242.60      149.75      4.47 o 
  -3   2   3       89.70       88.73      3.38 o 
  -2   2   3       62.46       59.09      3.85 o 
  -1   2   3      135.57      147.07      2.76 o 
   0   2   3      147.24      189.75      2.80 o 
   1   2   3       60.84       70.56      2.80 o 
   2   2   3     1358.38     1356.15     17.82 o 
   3   2   3      192.85      196.05      3.90 o 
   4   2   3      478.75      483.46      8.64 o 
   5   2   3      800.67      745.19     13.01 o 
   6   2   3       37.57       35.98      2.39 o 
   7   2   3      362.11      343.24     10.82 o 
   8   2   3        0.05       -0.10      1.00 o 
   9   2   3        0.65        0.67      1.26 o 
  -7   3   3        5.15        1.91      1.11 o 
  -6   3   3        0.43        0.16      0.84 o 
  -5   3   3        1.75        2.25      0.84 o 
  -4   3   3        9.72       10.39      0.84 o 
  -3   3   3      287.55      274.50      5.14 o 
  -2   3   3       36.03       41.58      1.20 o 
  -1   3   3     1072.30     1085.36     17.42 o 
   0   3   3       37.05       31.93      0.73 o 
   1   3   3     1352.32     1387.85     18.19 o 
   2   3   3       13.74       12.77      1.76 o 
   3   3   3     1141.75     1160.51     26.48 o 
   4   3   3      265.54      270.34      5.32 o 
   5   3   3       13.57       11.41      0.89 o 
   6   3   3      454.99      436.75     12.54 o 
   7   3   3      101.04       93.88      4.70 o 
   8   3   3        3.17        1.87      1.18 o 
   9   3   3       19.77       22.19      2.66 o 
  -5   4   3      346.43      356.54      9.73 o 
  -4   4   3       12.25       10.40      0.82 o 
  -3   4   3       36.98       35.33      1.26 o 
  -2   4   3       99.26       94.94      2.14 o 
  -1   4   3      447.18      462.55      6.47 o 
   0   4   3     2881.87     3056.04     39.65 o 
   1   4   3      469.47      481.94      8.43 o 
   2   4   3      274.45      266.30      5.07 o 
   3   4   3        3.20        5.42      0.57 o 
   4   4   3       66.26       48.19      1.65 o 
   5   4   3      118.44      122.87      3.11 o 
   6   4   3      465.80      428.53     12.53 o 
   7   4   3       37.18       36.53      5.26 o 
   8   4   3        3.12        3.61      1.48 o 
   9   4   3        5.19        5.41      1.71 o 
  -4   5   3        6.84        4.98      1.10 o 
  -3   5   3      118.23      125.05      2.86 o 
  -2   5   3       31.08       27.76      0.85 o 
  -1   5   3      161.81      194.49      3.05 o 
   0   5   3      698.78      788.52     13.43 o 
   1   5   3      748.71      798.39     13.57 o 
   2   5   3      101.37      101.23      2.51 o 
   3   5   3        3.84        3.01      0.50 o 
   4   5   3       35.71       38.50      1.49 o 
   5   5   3        0.42        1.90      0.43 o 
   6   5   3       43.91       39.18      2.89 o 
   7   5   3        0.26       -0.06      0.60 o 
   8   5   3        5.96        5.16      1.11 o 
   9   5   3        0.05        0.94      1.20 o 
  -5   6   3        0.58        1.52      0.94 o 
  -4   6   3      360.54      342.83      7.19 o 
  -3   6   3      705.81      689.18     12.50 o 
  -2   6   3      329.15      329.54      6.61 o 
  -1   6   3        4.32        5.25      0.67 o 
   0   6   3      159.98      154.90      3.57 o 
   1   6   3      115.95      124.44      2.16 o 
   2   6   3      267.21      264.55      4.16 o 
   3   6   3       99.01       79.84      1.79 o 
   4   6   3       72.76       71.07      2.16 o 
   5   6   3        2.44        1.93      0.49 o 
   6   6   3        1.10        1.86      1.16 o 
   7   6   3        1.90        1.07      0.84 o 
   8   6   3        6.53        8.27      1.25 o 
   9   6   3        7.76        7.18      1.78 o 
  -7   7   3       18.30       22.98      2.53 o 
  -6   7   3       35.80       34.95      2.81 o 
  -5   7   3        0.28        0.48      0.83 o 
  -4   7   3        0.66       -0.04      0.54 o 
  -3   7   3       62.14       64.39      5.19 o 
  -2   7   3      225.77      219.16      5.03 o 
  -1   7   3      118.10      118.72      3.19 o 
   0   7   3       46.31       47.25      1.78 o 
   1   7   3       13.82       15.17      1.01 o 
   2   7   3      550.12      588.93     10.68 o 
   3   7   3        1.46        0.64      0.28 o 
   4   7   3        9.98        9.14      0.68 o 
   5   7   3       24.08       26.06      1.12 o 
   6   7   3       35.64       32.88      2.64 o 
   7   7   3       40.80       38.71      2.71 o 
   8   7   3       12.95       15.13      3.00 o 
   9   7   3        0.09        1.58      1.19 o 
  -6   8   3        3.16        2.00      1.22 o 
  -5   8   3       11.73       12.57      1.94 o 
  -4   8   3       26.45       28.57      1.75 o 
  -3   8   3        0.16       -0.10      0.53 o 
  -2   8   3      117.07      107.93      3.25 o 
  -1   8   3      210.50      210.81      4.94 o 
   0   8   3       16.68       15.50      1.14 o 
   1   8   3       37.62       33.82      1.56 o 
   2   8   3       39.30       32.54      1.54 o 
   3   8   3      178.19      168.54      4.13 o 
   4   8   3       54.99       52.24      4.24 o 
   5   8   3       12.63       12.98      1.11 o 
   6   8   3        7.03        5.55      1.33 o 
   7   8   3        1.17        0.79      0.71 o 
   8   8   3        6.32        6.55      1.25 o 
   9   8   3        0.91        0.17      1.08 o 
  -6   9   3       10.49       10.11      1.98 o 
  -5   9   3        9.54        8.61      1.94 o 
  -4   9   3       12.68       13.31      1.41 o 
  -3   9   3        7.15        6.14      1.07 o 
  -2   9   3        2.92        4.29      0.89 o 
  -1   9   3       94.25       93.27      3.69 o 
   0   9   3       64.95       57.30      2.25 o 
   1   9   3       54.14       47.70      1.99 o 
   2   9   3        4.22        5.50      1.00 o 
   3   9   3       27.65       24.73      1.63 o 
   4   9   3       11.10       12.28      1.13 o 
   5   9   3        0.55        0.36      0.93 o 
   6   9   3       16.77       16.06      2.45 o 
   7   9   3       10.58       12.94      2.49 o 
   8   9   3       10.66       10.80      2.60 o 
  -5  10   3        9.68        4.97      1.84 o 
  -4  10   3        0.22       -0.69      0.84 o 
  -3  10   3        2.12        2.85      0.93 o 
  -2  10   3       31.26       29.17      1.81 o 
  -1  10   3       19.06       17.22      1.59 o 
   0  10   3       10.68       10.00      1.14 o 
   1  10   3        3.85        4.25      0.83 o 
   2  10   3       99.64      100.61      3.21 o 
   3  10   3       58.35       55.12      4.27 o 
   4  10   3       41.71       41.10      3.81 o 
   5  10   3       24.83       26.11      2.87 o 
   6  10   3        2.36        4.35      1.79 o 
   7  10   3        0.21        0.26      1.28 o 
   8  10   3        0.52        1.66      1.60 o 
  -4  11   3        0.26        0.89      1.35 o 
  -3  11   3        6.70        5.86      1.13 o 
  -2  11   3       63.47       60.06      2.73 o 
  -1  11   3       40.63       40.89      2.17 o 
   0  11   3       71.09       69.25      5.00 o 
   1  11   3       60.06       62.36      2.61 o 
   2  11   3        3.54        1.99      1.00 o 
   3  11   3        6.19        4.94      1.28 o 
   4  11   3        0.03        1.25      0.75 o 
   5  11   3       41.56       45.12      3.78 o 
   6  11   3       92.13      102.34      6.05 o 
   7  11   3       23.39       22.32      3.26 o 
  -3  12   3        0.93       -0.25      0.89 o 
  -2  12   3        0.07        0.20      0.86 o 
  -1  12   3        8.36        8.09      1.34 o 
   0  12   3        2.54        2.85      1.37 o 
   1  12   3        0.00       -0.62      0.71 o 
   2  12   3       13.88       17.11      2.00 o 
   3  12   3       25.82       26.34      2.66 o 
   4  12   3        2.34        2.16      0.86 o 
   5  12   3        0.04        0.67      1.28 o 
   6  12   3       26.38       26.48      3.51 o 
  -1  13   3       32.73       31.06      2.24 o 
   0  13   3        8.07       10.36      1.47 o 
   1  13   3        0.58        0.64      1.19 o 
   2  13   3        9.20        7.89      1.33 o 
   3  13   3        1.14        1.35      1.65 o 
   4  13   3        2.13        1.86      1.44 o 
   5  13   3        0.35        3.26      1.88 o 
   1  14   3       10.72       11.40      2.25 o 
   2  14   3        5.71        6.13      1.65 o 
   3  14   3        1.50        3.44      1.41 o 
  -3 -13   4       12.45       16.61      3.14 o 
  -2 -13   4        6.22        5.01      2.09 o 
  -1 -13   4       27.41       26.56      3.26 o 
   0 -13   4        2.48        6.43      2.07 o 
  -4 -12   4        0.21       -0.70      1.46 o 
  -3 -12   4        4.56        4.83      1.87 o 
  -2 -12   4       18.92       17.38      2.82 o 
  -1 -12   4       21.18       18.74      2.72 o 
   0 -12   4       16.11       19.45      2.61 o 
  -5 -11   4        4.87        3.79      1.87 o 
  -4 -11   4        0.27        1.87      1.52 o 
  -3 -11   4        2.93        3.02      1.70 o 
  -2 -11   4        2.35        1.06      1.36 o 
  -1 -11   4        1.68        2.52      1.44 o 
   0 -11   4       13.95       16.63      2.25 o 
   1 -11   4       12.40       14.55      2.11 o 
  -6 -10   4        0.15       -0.62      1.48 o 
  -5 -10   4        4.21        5.67      2.07 o 
  -4 -10   4        0.36       -0.30      1.19 o 
  -3 -10   4       17.93       17.70      2.54 o 
  -2 -10   4        5.36        4.73      1.47 o 
  -1 -10   4        2.27        2.24      1.21 o 
   0 -10   4       36.49       37.97      2.93 o 
   1 -10   4       11.48       11.76      1.80 o 
  -7  -9   4        1.39        1.99      1.25 o 
  -6  -9   4       14.41       14.90      1.56 o 
  -5  -9   4        5.08        5.14      1.06 o 
  -4  -9   4       49.78       49.51      2.21 o 
  -3  -9   4       72.21       76.85      2.67 o 
  -2  -9   4        0.30        0.05      0.82 o 
  -1  -9   4        1.18        0.87      0.91 o 
   0  -9   4        0.99        1.75      0.97 o 
   1  -9   4       37.54       43.78      2.83 o 
   2  -9   4       17.77       15.32      1.85 o 
  -7  -8   4        0.27       -0.76      0.76 o 
  -6  -8   4        4.12        4.96      1.07 o 
  -5  -8   4       24.72       26.35      1.73 o 
  -4  -8   4       18.24       14.59      2.37 o 
  -3  -8   4       81.84       83.62      2.72 o 
  -2  -8   4       92.61       90.13      2.70 o 
  -1  -8   4        9.64       12.31      1.08 o 
   0  -8   4       11.40       15.10      0.99 o 
   1  -8   4       10.83       12.27      1.52 o 
   2  -8   4       29.26       32.06      2.24 o 
   7  -8   4        6.67        6.00      2.23 o 
  -7  -7   4        3.77        3.88      1.03 o 
  -6  -7   4        0.07       -0.08      0.74 o 
  -5  -7   4        0.17        1.06      0.70 o 
  -4  -7   4       73.89       77.57      2.67 o 
  -3  -7   4      334.05      321.87      6.69 o 
  -2  -7   4       38.31       34.01      1.54 o 
  -1  -7   4      127.34      131.23      3.25 o 
   0  -7   4      161.62      174.67      3.86 o 
   1  -7   4       63.79       63.20      2.21 o 
   2  -7   4      130.98      123.70      3.04 o 
   3  -7   4      142.97      141.97      4.92 o 
   7  -7   4        0.04        0.10      1.40 o 
  -8  -6   4        0.37        0.79      0.95 o 
  -7  -6   4        0.94       -0.08      0.75 o 
  -6  -6   4        1.27        1.12      0.71 o 
  -5  -6   4        0.05       -0.58      1.02 o 
  -4  -6   4      146.26      149.78      5.17 o 
  -3  -6   4       26.98       23.13      1.37 o 
  -2  -6   4       32.35       30.84      1.43 o 
  -1  -6   4       29.60       27.87      1.25 o 
   0  -6   4        0.33        0.16      0.31 o 
   1  -6   4        0.23        0.02      0.31 o 
   2  -6   4       71.92       88.58      2.32 o 
   3  -6   4       53.15       52.19      1.76 o 
   4  -6   4        5.33        3.68      0.99 o 
   6  -6   4      105.04      113.33      5.59 o 
   7  -6   4       18.09       21.71      2.74 o 
  -8  -5   4        3.65        2.36      1.46 o 
  -7  -5   4       67.18       68.84      2.91 o 
  -6  -5   4       15.86       17.18      1.46 o 
  -5  -5   4        0.09       -0.47      0.47 o 
  -4  -5   4        1.30        1.04      1.05 o 
  -2  -5   4     1685.20     1590.85     26.18 o 
  -1  -5   4       30.05       28.30      1.20 o 
   0  -5   4      158.73      208.15      4.19 o 
   1  -5   4      101.97      104.00      2.46 o 
   2  -5   4      784.72      768.97     12.98 o 
   3  -5   4        1.11        0.19      0.34 o 
   4  -5   4      219.26      208.11      6.56 o 
   6  -5   4        8.91        8.03      1.73 o 
   7  -5   4        0.08       -0.12      1.21 o 
  -8  -4   4        3.55        3.41      1.14 o 
  -7  -4   4        1.89        0.41      0.74 o 
  -6  -4   4       13.51       10.97      1.47 o 
  -5  -4   4       39.02       38.00      1.85 o 
  -4  -4   4       41.39       42.13      3.18 o 
  -3  -4   4        0.26        2.08      1.13 o 
  -2  -4   4     2028.98     2053.30     28.19 o 
  -1  -4   4      267.44      266.27      5.15 o 
   0  -4   4      469.95      532.91      9.21 o 
   1  -4   4      583.22      610.04     11.41 o 
   2  -4   4       39.56       45.03      1.35 o 
   3  -4   4      145.29      146.95      5.28 o 
   4  -4   4      130.54      131.46      3.09 o 
   5  -4   4      107.86      101.19      4.57 o 
   6  -4   4       60.59       66.49      3.79 o 
   7  -4   4       24.19       25.11      2.60 o 
  -8  -3   4        0.80        2.29      1.02 o 
  -7  -3   4        0.06        0.13      0.70 o 
  -6  -3   4      160.29      157.64      4.38 o 
  -5  -3   4       96.74      105.19      3.17 o 
  -4  -3   4      260.88      248.66      5.45 o 
  -3  -3   4        0.00        0.19      0.35 o 
  -2  -3   4      635.00      686.29      9.51 o 
  -1  -3   4       54.90       73.60      1.54 o 
   0  -3   4       42.25       50.82      1.29 o 
   1  -3   4      151.40      200.10      3.77 o 
   2  -3   4        3.80        2.79      0.34 o 
   3  -3   4      232.83      230.24      3.73 o 
   4  -3   4       10.99       10.07      0.78 o 
   5  -3   4        4.49        0.99      0.91 o 
   6  -3   4        3.42        1.29      0.94 o 
   7  -3   4        2.68        1.49      1.17 o 
  -8  -2   4        0.03       -0.75      0.75 o 
  -7  -2   4        8.04        8.58      1.27 o 
  -6  -2   4        8.00        8.50      1.10 o 
  -5  -2   4        8.53        7.78      0.95 o 
  -4  -2   4      157.89      155.01      3.83 o 
  -3  -2   4      200.86      211.81      4.57 o 
  -2  -2   4        6.72        6.92      0.72 o 
  -1  -2   4      434.91      400.76      7.11 o 
   0  -2   4      101.78      115.79      2.02 o 
   1  -2   4      117.16      123.62      2.08 o 
   2  -2   4       12.65       12.18      0.48 o 
   3  -2   4        2.30        2.63      0.32 o 
   4  -2   4      121.19      119.22      5.86 o 
   5  -2   4       28.28       25.19      1.95 o 
   6  -2   4        1.04        0.51      0.85 o 
   7  -2   4        0.01        1.13      0.99 o 
  -8  -1   4       17.93       16.03      1.66 o 
  -7  -1   4        0.01        0.19      0.69 o 
  -6  -1   4        8.20        5.98      0.99 o 
  -5  -1   4       52.41       47.28      1.99 o 
  -4  -1   4       73.36       77.32      2.42 o 
  -3  -1   4       48.10       48.87      1.47 o 
  -2  -1   4       70.55       65.60      1.35 o 
  -1  -1   4      340.61      353.15      6.31 o 
   0  -1   4      326.40      315.53      4.54 o 
   1  -1   4      989.84      977.34     12.99 o 
   2  -1   4      194.77      222.84      4.33 o 
   3  -1   4      507.35      505.98      8.98 o 
   4  -1   4       15.82       21.65      1.14 o 
   5  -1   4        7.87        6.55      1.09 o 
   6  -1   4      255.29      241.22      7.67 o 
   7  -1   4        0.30        0.70      0.92 o 
  -8   0   4        0.73        1.19      1.28 o 
  -7   0   4        5.47        5.43      1.09 o 
  -6   0   4        1.68        0.92      0.64 o 
  -5   0   4       61.55       63.32      2.32 o 
  -4   0   4        0.47        0.58      0.47 o 
  -3   0   4      650.61      667.22     14.22 o 
  -2   0   4        0.56        0.35      0.20 o 
  -1   0   4        0.01        0.96      0.84 o 
   0   0   4       36.81       57.60      1.16 o 
   1   0   4       41.41       44.40      1.24 o 
   2   0   4     4793.69     4687.53     73.61 o 
   3   0   4     2278.08     2421.43     31.55 o 
   4   0   4      756.42      744.39     12.72 o 
   5   0   4      490.96      475.68     12.52 o 
   6   0   4      399.43      382.71     10.69 o 
  -8   1   4        2.22        4.12      1.47 o 
  -7   1   4       42.57       44.60      3.00 o 
  -6   1   4       21.63       24.61      2.09 o 
  -5   1   4       27.75       28.34      1.98 o 
  -4   1   4       48.44       49.36      2.09 o 
  -3   1   4      405.14      430.49      7.73 o 
  -2   1   4      308.98      298.46      7.53 o 
  -1   1   4      675.74      739.38     12.95 o 
   0   1   4     1780.65     1751.68     27.82 o 
   1   1   4      623.61      633.18      9.74 o 
   2   1   4      319.50      328.87      4.73 o 
   3   1   4      141.53      149.18      2.57 o 
   4   1   4       36.69       44.27      2.56 o 
   5   1   4       17.44       16.38      1.06 o 
   6   1   4       11.47       10.90      1.35 o 
   9   1   4       13.81       17.49      2.48 o 
  -8   2   4        7.32       13.38      2.07 o 
  -7   2   4        5.91        6.76      1.45 o 
  -6   2   4       68.13       66.94      3.31 o 
  -5   2   4       18.30       16.26      1.54 o 
  -4   2   4      549.25      575.22     14.26 o 
  -3   2   4      245.98      214.05     19.25 o 
  -2   2   4       21.94       27.41      0.97 o 
  -1   2   4      251.35      217.33      3.97 o 
   0   2   4        0.38       -0.02      0.17 o 
   1   2   4      228.27      239.89      3.54 o 
   2   2   4       36.89       46.32      2.14 o 
   3   2   4     1328.13     1363.62     22.24 o 
   4   2   4      729.10      756.40     12.97 o 
   5   2   4       50.92       55.55      2.05 o 
   6   2   4      136.75      124.68      3.33 o 
   9   2   4       10.42       11.01      2.17 o 
  -7   3   4        0.15        0.70      1.05 o 
  -6   3   4       27.58       30.13      2.26 o 
  -5   3   4       49.63       49.77      2.61 o 
  -4   3   4        0.09        0.47      0.93 o 
  -3   3   4       46.74       45.80      1.44 o 
  -2   3   4       72.47       69.55      1.72 o 
  -1   3   4     8359.47     8144.05    326.57 o 
   0   3   4      507.74      525.43      7.24 o 
   1   3   4     1287.77     1286.77     16.97 o 
   2   3   4       66.78       60.54      2.16 o 
   3   3   4        0.04        0.26      0.28 o 
   4   3   4      155.46      173.59      3.81 o 
   5   3   4        3.96        4.83      0.68 o 
   6   3   4        3.13        4.05      0.75 o 
   9   3   4        8.22        9.49      2.04 o 
  -5   4   4      214.01      234.28      7.02 o 
  -4   4   4      243.16      254.92      5.14 o 
  -3   4   4       23.45       25.20      1.26 o 
  -2   4   4       59.56       49.88      1.40 o 
  -1   4   4      114.47      110.23      1.96 o 
   0   4   4        8.18       11.47      0.49 o 
   1   4   4      192.76      222.66      3.45 o 
   2   4   4      116.96      118.08      2.74 o 
   3   4   4      109.50       97.25      2.47 o 
   4   4   4       81.03       94.55      2.54 o 
   5   4   4       15.60       13.35      0.99 o 
   6   4   4        1.03        0.71      0.54 o 
   7   4   4        6.07        6.35      1.52 o 
   8   4   4       17.48       19.36      2.31 o 
   9   4   4        0.06        0.48      1.20 o 
  -4   5   4        0.82        0.15      0.74 o 
  -3   5   4      258.01      256.06      7.60 o 
  -2   5   4      294.94      328.45      5.79 o 
  -1   5   4      151.85      127.20      2.82 o 
   0   5   4     1499.45     1615.89     21.31 o 
   1   5   4     2637.76     2795.23     47.81 o 
   2   5   4       15.60       15.79      0.90 o 
   3   5   4       45.04       43.22      1.56 o 
   4   5   4       95.28      103.24      2.78 o 
   5   5   4      225.37      232.25      5.64 o 
   6   5   4      119.84      115.19      5.04 o 
   7   5   4       21.36       22.11      2.52 o 
   8   5   4        2.76        3.13      1.34 o 
   9   5   4        0.29        1.65      1.28 o 
  -4   6   4        7.46        7.63      0.98 o 
  -3   6   4      650.88      638.57     11.76 o 
  -2   6   4      185.72      199.73      4.56 o 
  -1   6   4       43.91       41.97      1.65 o 
   0   6   4       27.69       26.68      1.63 o 
   1   6   4        2.46        6.02      0.74 o 
   2   6   4      316.76      287.06      5.77 o 
   3   6   4      121.28      118.24      3.04 o 
   4   6   4      139.76      133.12      3.39 o 
   5   6   4       31.08       33.14      1.58 o 
   6   6   4       66.32       62.61      2.43 o 
   7   6   4        0.50        0.70      0.73 o 
   8   6   4        2.09        2.68      1.25 o 
   9   6   4        2.66        1.68      1.33 o 
  -6   7   4       19.06       15.58      2.13 o 
  -5   7   4        0.13        0.76      0.99 o 
  -4   7   4       26.41       24.26      1.69 o 
  -3   7   4        9.57        8.88      1.00 o 
  -2   7   4       38.35       41.29      1.96 o 
  -1   7   4       18.54       15.22      1.12 o 
   0   7   4       91.83       85.61      2.56 o 
   1   7   4      104.17      115.01      4.14 o 
   2   7   4      227.16      224.32      4.92 o 
   3   7   4       14.96       15.01      1.30 o 
   4   7   4        0.92        2.03      0.44 o 
   5   7   4       59.51       58.77      1.72 o 
   6   7   4      122.18      120.81      3.60 o 
   7   7   4       59.04       65.89      2.72 o 
   8   7   4        9.63       10.03      1.72 o 
   9   7   4        0.45        0.05      1.04 o 
  -6   8   4        9.21        7.83      1.81 o 
  -5   8   4       11.55       10.65      1.93 o 
  -4   8   4        8.34        7.42      1.13 o 
  -3   8   4       88.39       81.11      4.29 o 
  -2   8   4       45.23       44.44      2.01 o 
  -1   8   4        2.67        2.47      0.71 o 
   0   8   4       13.04        9.96      0.99 o 
   1   8   4       75.34       72.88      2.42 o 
   2   8   4       44.06       51.77      1.99 o 
   3   8   4       56.77       56.55      2.13 o 
   4   8   4        6.76        7.06      0.93 o 
   5   8   4        3.09        3.27      0.74 o 
   6   8   4        2.70        2.11      1.17 o 
   7   8   4       15.62       19.86      1.61 o 
   8   8   4        3.47        3.86      1.03 o 
   9   8   4        8.82       11.28      1.99 o 
  -5   9   4        1.16        0.63      0.94 o 
  -4   9   4       20.97       22.62      1.74 o 
  -3   9   4       83.57       90.45      3.62 o 
  -2   9   4       94.88       91.72      3.11 o 
  -1   9   4       87.21       82.39      2.84 o 
   0   9   4       32.09       28.34      1.93 o 
   1   9   4        5.43        4.39      0.80 o 
   2   9   4        1.26        1.70      0.59 o 
   3   9   4        3.91        4.50      0.81 o 
   4   9   4       28.93       29.48      1.65 o 
   5   9   4       50.40       53.88      2.28 o 
   6   9   4       16.95       11.50      2.10 o 
   7   9   4       15.44       14.63      2.53 o 
   8   9   4       25.82       29.57      3.48 o 
  -5  10   4        2.89        0.99      1.43 o 
  -4  10   4        5.85        4.77      1.94 o 
  -3  10   4        0.00       -0.64      0.64 o 
  -2  10   4       28.65       27.24      2.87 o 
  -1  10   4       26.87       28.67      2.60 o 
   0  10   4        0.66        0.87      0.60 o 
   1  10   4       75.47       77.49      2.79 o 
   2  10   4       26.26       22.55      1.51 o 
   3  10   4       24.50       25.03      1.62 o 
   4  10   4       88.62       89.23      3.06 o 
   5  10   4      229.65      216.80      8.53 o 
   6  10   4        4.73        5.94      1.89 o 
   7  10   4        2.70        3.35      1.65 o 
   8  10   4        0.12       -0.40      1.21 o 
  -4  11   4        5.51        8.43      1.46 o 
  -3  11   4       33.63       37.47      4.24 o 
  -2  11   4        4.23        7.80      1.43 o 
  -1  11   4        3.03        3.76      1.02 o 
   0  11   4        0.09        0.73      1.08 o 
   1  11   4       18.85       19.37      2.37 o 
   2  11   4        5.05        5.24      1.01 o 
   3  11   4       16.41       17.76      1.50 o 
   4  11   4       12.06       14.35      1.37 o 
   5  11   4        3.70        4.08      1.72 o 
   6  11   4       13.95       13.76      2.53 o 
   7  11   4        7.10        6.19      2.00 o 
  -3  12   4        2.01        1.66      1.04 o 
  -2  12   4        2.72        2.79      1.06 o 
  -1  12   4        0.31        0.08      0.85 o 
   0  12   4       93.57       96.11      3.54 o 
   1  12   4        0.90       -0.23      0.73 o 
   2  12   4        5.96        6.45      1.18 o 
   3  12   4       19.63       18.64      2.97 o 
   4  12   4        7.78       11.11      1.54 o 
   5  12   4        1.13        1.68      1.40 o 
   6  12   4       16.61       13.44      2.68 o 
  -1  13   4        0.04       -0.39      0.85 o 
   0  13   4        1.72        0.89      0.94 o 
   1  13   4        0.00       -0.75      0.75 o 
   2  13   4        0.04       -0.15      0.78 o 
   3  13   4        0.06        0.59      0.82 o 
   4  13   4        0.35       -0.15      0.75 o 
   5  13   4        0.97        0.87      1.58 o 
   2  14   4        6.16        7.18      1.96 o 
   3  14   4        0.01        0.31      1.17 o 
  -2 -13   5        1.63       -0.33      1.53 o 
  -1 -13   5        0.01       -0.57      1.42 o 
  -4 -12   5        0.63        1.79      1.72 o 
  -3 -12   5        0.39        1.65      1.74 o 
  -2 -12   5       13.65       10.80      2.40 o 
  -1 -12   5        7.69       11.11      2.42 o 
  -5 -11   5        6.11        6.24      2.17 o 
  -4 -11   5        2.32       -0.21      1.43 o 
  -3 -11   5        1.12        1.16      1.43 o 
  -2 -11   5        3.90        4.85      1.70 o 
  -1 -11   5        0.96        1.30      1.29 o 
   0 -11   5        2.80        4.94      1.57 o 
  -6 -10   5        0.00       -1.06      1.06 o 
  -5 -10   5        0.32        0.33      1.17 o 
  -4 -10   5        0.01       -0.91      1.25 o 
  -3 -10   5        1.25        0.62      1.25 o 
  -2 -10   5        0.87        1.22      1.13 o 
  -1 -10   5        2.55        1.83      1.30 o 
   0 -10   5        3.42        2.89      1.21 o 
  -7  -9   5        2.96        3.25      1.50 o 
  -6  -9   5        0.47       -0.23      0.87 o 
  -5  -9   5        0.01       -0.77      0.84 o 
  -4  -9   5       13.99       16.48      2.67 o 
  -3  -9   5       44.75       43.00      2.65 o 
  -2  -9   5       21.44       19.19      1.38 o 
  -1  -9   5        2.98        2.92      1.26 o 
   0  -9   5        3.07        2.01      1.07 o 
   1  -9   5       37.82       37.25      2.73 o 
  -7  -8   5        0.93        1.11      1.57 o 
  -6  -8   5        0.28        1.01      0.81 o 
  -5  -8   5       30.39       32.71      2.20 o 
  -4  -8   5       20.80       20.61      1.53 o 
  -3  -8   5        5.70        7.85      1.01 o 
  -2  -8   5        1.13        0.81      0.61 o 
  -1  -8   5        9.74        8.43      1.06 o 
   0  -8   5       10.39       12.41      0.96 o 
   1  -8   5       26.04       24.81      2.15 o 
   6  -8   5       19.94       22.82      3.07 o 
  -7  -7   5        0.74        0.92      0.96 o 
  -6  -7   5        2.92        3.93      1.05 o 
  -5  -7   5        6.88        8.02      1.14 o 
  -4  -7   5       31.63       35.06      1.82 o 
  -3  -7   5      100.72       99.09      3.05 o 
  -2  -7   5       38.59       34.60      2.20 o 
  -1  -7   5       54.14       53.06      1.91 o 
   0  -7   5      194.28      197.09      4.34 o 
   1  -7   5      134.31      140.61      3.38 o 
   2  -7   5        1.21        1.24      0.50 o 
   3  -7   5        6.77        8.28      1.21 o 
   6  -7   5        5.70        6.32      1.94 o 
   7  -7   5        0.12       -0.84      1.31 o 
  -7  -6   5        0.12        0.38      0.87 o 
  -6  -6   5        5.23        5.92      1.14 o 
  -5  -6   5       33.88       31.87      1.81 o 
  -4  -6   5      165.98      169.55      4.38 o 
  -3  -6   5     1800.39     1733.70     28.96 o 
  -2  -6   5      348.23      343.54      6.87 o 
  -1  -6   5       92.45       97.86      2.69 o 
   0  -6   5       24.19       26.71      1.24 o 
   1  -6   5       35.11       36.98      1.41 o 
   2  -6   5      203.46      211.22      4.43 o 
   3  -6   5      169.46      159.55      5.32 o 
   4  -6   5        0.01        0.22      0.56 o 
   5  -6   5       48.59       49.74      3.54 o 
   6  -6   5        0.11       -0.08      1.15 o 
   7  -6   5        0.85        1.06      1.50 o 
   8  -6   5        3.63        3.89      2.01 o 
  -8  -5   5        0.53        0.20      1.57 o 
  -7  -5   5       52.51       46.65      4.96 o 
  -6  -5   5       17.58       15.93      1.45 o 
  -5  -5   5        2.30        1.97      0.73 o 
  -4  -5   5       54.73       54.17      2.14 o 
  -3  -5   5       32.19       30.15      1.52 o 
  -2  -5   5       27.39       30.12      1.49 o 
  -1  -5   5      153.19      148.07      3.47 o 
   0  -5   5      253.96      246.06      4.92 o 
   1  -5   5      195.12      221.31      4.44 o 
   2  -5   5      309.87      325.59      6.10 o 
   3  -5   5        2.05        1.88      0.72 o 
   4  -5   5      343.70      329.53      6.93 o 
   5  -5   5       25.96       25.65      3.33 o 
   6  -5   5        2.39        1.76      1.21 o 
   7  -5   5        5.73        4.76      1.71 o 
   8  -5   5        1.13        1.32      1.54 o 
  -8  -4   5        0.09       -0.75      0.75 o 
  -7  -4   5        0.49        0.37      0.78 o 
  -6  -4   5        5.08        3.90      0.95 o 
  -5  -4   5        0.93        0.73      0.65 o 
  -4  -4   5       63.81       64.58      3.76 o 
  -3  -4   5        0.03       -0.02      0.40 o 
  -2  -4   5      501.25      511.13      7.47 o 
  -1  -4   5      300.62      320.44      5.83 o 
   0  -4   5        9.27       11.58      0.64 o 
   1  -4   5       91.50      107.64      2.12 o 
   2  -4   5      285.36      269.92      4.30 o 
   3  -4   5      308.30      304.52      8.38 o 
   4  -4   5      350.48      358.51      7.26 o 
   5  -4   5       42.63       40.76      1.95 o 
   6  -4   5        1.65        0.11      1.00 o 
   7  -4   5        1.01        0.04      1.07 o 
  -8  -3   5        0.11       -0.80      0.80 o 
  -7  -3   5        4.65        3.55      1.01 o 
  -6  -3   5       90.21       82.71      3.00 o 
  -5  -3   5       81.28       80.43      2.80 o 
  -4  -3   5      121.05      112.06      3.21 o 
  -3  -3   5       43.78       47.61      1.79 o 
  -2  -3   5       26.37       25.89      0.90 o 
  -1  -3   5      209.94      213.54      3.50 o 
   0  -3   5      239.69      249.67      3.95 o 
   1  -3   5       21.97       29.76      0.90 o 
   2  -3   5        0.10        0.10      0.19 o 
   3  -3   5       10.80       11.56      0.66 o 
   4  -3   5       98.11       94.22      2.79 o 
   5  -3   5       41.92       45.53      1.97 o 
   6  -3   5       26.11       34.72      2.70 o 
   7  -3   5      154.27      155.25      6.35 o 
  -8  -2   5        4.84        3.35      1.31 o 
  -7  -2   5       18.23       20.14      4.21 o 
  -6  -2   5       39.81       43.39      2.43 o 
  -5  -2   5       11.61       12.22      1.15 o 
  -4  -2   5      207.72      198.07      4.66 o 
  -3  -2   5        0.24        0.08      0.36 o 
  -2  -2   5      253.10      251.48      3.97 o 
  -1  -2   5        8.10       12.65      0.61 o 
   0  -2   5     1006.41     1048.14     14.06 o 
   1  -2   5      103.92      107.30      1.94 o 
   2  -2   5       38.14       41.96      1.44 o 
   3  -2   5      175.26      179.29      2.96 o 
   4  -2   5      223.71      226.05      4.94 o 
   5  -2   5       79.65       81.71      3.78 o 
   6  -2   5       30.86       29.02      2.37 o 
   7  -2   5       16.00        9.54      1.70 o 
  -8  -1   5        7.51        8.75      1.42 o 
  -7  -1   5        1.15        0.95      0.79 o 
  -6  -1   5        1.69        1.19      1.07 o 
  -5  -1   5        9.37        9.22      1.03 o 
  -4  -1   5        8.36       10.58      0.97 o 
  -3  -1   5       57.89       53.00      1.85 o 
  -2  -1   5      212.82      207.12      3.36 o 
  -1  -1   5      351.01      346.56      5.12 o 
   0  -1   5     1305.77     1358.31     17.95 o 
   1  -1   5     1562.76     1585.22     20.81 o 
   2  -1   5       19.59       12.62      0.77 o 
   3  -1   5       12.71       14.02      0.89 o 
   4  -1   5       37.50       40.24      1.61 o 
   5  -1   5        0.62        0.82      0.68 o 
   6  -1   5      387.36      371.24     10.86 o 
   7  -1   5       29.37       34.62      2.67 o 
  -8   0   5        8.30        5.97      1.54 o 
  -7   0   5        1.66        2.60      1.22 o 
  -6   0   5        8.11        8.17      1.07 o 
  -5   0   5       61.81       67.81      2.46 o 
  -4   0   5       17.75       14.60      1.10 o 
  -3   0   5        8.61        8.32      0.53 o 
  -2   0   5      177.34      180.07      3.01 o 
  -1   0   5       26.88       29.83      1.06 o 
   0   0   5      480.97      504.98      8.61 o 
   1   0   5      176.50      203.04      3.96 o 
   2   0   5     1540.16     1653.42     26.69 o 
   3   0   5      177.10      180.32      3.89 o 
   4   0   5      130.05      116.63      2.84 o 
   5   0   5       73.77       63.20      3.06 o 
   6   0   5      379.78      358.88     10.40 o 
   7   0   5       36.14       34.36      2.57 o 
  -8   1   5       23.91       24.96      2.52 o 
  -7   1   5        9.10        8.30      1.55 o 
  -6   1   5       14.95       14.12      1.65 o 
  -5   1   5       24.77       24.22      1.80 o 
  -4   1   5       27.41       28.18      1.77 o 
  -3   1   5      123.03      130.76      4.86 o 
  -2   1   5      527.83      313.41      7.90 o 
  -1   1   5       14.63       20.13      0.83 o 
   0   1   5      384.02      380.46      6.66 o 
   1   1   5      286.07      289.98      4.23 o 
   2   1   5      601.73      657.01      8.98 o 
   3   1   5     2061.26     2209.59     28.92 o 
   4   1   5        1.64        1.39      0.33 o 
   5   1   5        0.10        0.11      0.58 o 
   6   1   5       23.03       20.65      1.94 o 
   7   1   5        6.68       10.04      1.57 o 
  -8   2   5       21.36       21.29      2.37 o 
  -7   2   5        2.47        1.19      1.10 o 
  -6   2   5       82.64       94.01      4.02 o 
  -5   2   5       32.56       34.54      2.17 o 
  -4   2   5       28.28       28.71      1.82 o 
  -3   2   5       12.83       13.98      2.41 o 
  -2   2   5        5.97        6.39      0.55 o 
  -1   2   5      105.02      111.51      2.42 o 
   0   2   5      589.29      609.33     10.22 o 
   1   2   5      126.15      117.36      4.44 o 
   2   2   5      242.55      284.68      4.26 o 
   3   2   5       74.13       77.45      1.66 o 
   4   2   5        5.82        3.53      0.53 o 
   5   2   5       62.79       65.45      3.02 o 
   6   2   5        3.63        1.78      0.82 o 
  -6   3   5       27.88       31.35      2.27 o 
  -5   3   5       41.75       41.85      2.40 o 
  -4   3   5      358.65      363.70      9.56 o 
  -3   3   5       99.76      110.91      2.60 o 
  -2   3   5      546.71      563.91      9.60 o 
  -1   3   5     1211.74     1282.06     20.68 o 
   0   3   5      497.16      535.69      7.91 o 
   1   3   5        0.41       -0.17      0.17 o 
   2   3   5      397.47      370.86      5.43 o 
   3   3   5      208.94      232.91      3.79 o 
   4   3   5       88.86       81.17      2.28 o 
   5   3   5       32.26       31.25      1.43 o 
   6   3   5       91.49       92.76      3.88 o 
   9   3   5       14.93       20.11      2.57 o 
  -4   4   5      406.73      419.40     10.73 o 
  -3   4   5       95.80       89.45      2.29 o 
  -2   4   5       29.13       29.28      1.56 o 
  -1   4   5      104.18      111.32      2.07 o 
   0   4   5      205.23      245.00      3.77 o 
   1   4   5      557.96      536.06      9.20 o 
   2   4   5        0.45        0.44      0.38 o 
   3   4   5        1.66        0.46      0.35 o 
   4   4   5       24.04       22.87      1.50 o 
   5   4   5      387.10      368.67      7.26 o 
   6   4   5        0.47        0.47      0.53 o 
   9   4   5       11.32       12.05      2.16 o 
  -4   5   5       17.52       15.20      1.58 o 
  -3   5   5      357.73      348.17      9.72 o 
  -2   5   5        5.74        4.80      0.67 o 
  -1   5   5      102.37       86.11      2.24 o 
   0   5   5       35.66       40.41      1.27 o 
   1   5   5      620.13      628.00      8.80 o 
   2   5   5       45.46       41.19      1.52 o 
   3   5   5       11.15       10.16      1.51 o 
   4   5   5       61.91       61.76      2.08 o 
   5   5   5      196.39      185.92      4.40 o 
   6   5   5        5.72        5.14      0.83 o 
   8   5   5        0.73        0.65      1.06 o 
   9   5   5        1.10        1.80      1.34 o 
  -4   6   5        7.78        9.14      1.07 o 
  -3   6   5       84.98       83.62      2.70 o 
  -2   6   5      127.02      115.08      4.63 o 
  -1   6   5        2.25        2.85      0.60 o 
   0   6   5      549.99      580.16     10.54 o 
   1   6   5      118.22      120.23      3.09 o 
   2   6   5      361.87      324.66      6.43 o 
   3   6   5       80.14       75.55      2.34 o 
   4   6   5      101.15       99.16      2.84 o 
   5   6   5        2.71        4.78      1.24 o 
   6   6   5       81.39       82.13      2.74 o 
   7   6   5        0.23       -0.34      0.84 o 
   8   6   5        6.18        7.95      1.65 o 
   9   6   5        1.28       -0.29      1.18 o 
  -6   7   5        0.97        2.07      1.13 o 
  -5   7   5        1.62        0.09      0.86 o 
  -4   7   5       29.89       27.68      1.68 o 
  -3   7   5        1.55        1.77      0.75 o 
  -2   7   5        3.53        3.90      1.22 o 
  -1   7   5       40.53       44.60      1.83 o 
   0   7   5      117.18      129.04      3.42 o 
   1   7   5        3.73        4.89      0.76 o 
   2   7   5        2.24        2.92      0.64 o 
   3   7   5       84.47       79.37      2.52 o 
   4   7   5       92.91       90.54      2.80 o 
   5   7   5       47.87       51.62      2.39 o 
   6   7   5      134.64      121.81      3.63 o 
   7   7   5       46.82       47.19      2.28 o 
   8   7   5        9.41        9.90      1.83 o 
   9   7   5        2.61        0.89      1.39 o 
  -6   8   5        4.49        4.37      1.60 o 
  -5   8   5        0.14        0.01      0.97 o 
  -4   8   5        6.72        7.48      1.13 o 
  -3   8   5        3.60        4.71      0.94 o 
  -2   8   5        5.62        6.09      0.91 o 
  -1   8   5        0.00        0.81      0.73 o 
   0   8   5       35.81       36.65      1.73 o 
   1   8   5      137.19      147.28      3.84 o 
   2   8   5       77.89       81.90      2.65 o 
   3   8   5      201.19      194.22      4.69 o 
   4   8   5      106.44      103.84      3.17 o 
   5   8   5       26.57       27.55      1.63 o 
   6   8   5        5.50        4.67      1.52 o 
   7   8   5        7.77        9.34      1.24 o 
   8   8   5        0.94        1.37      1.14 o 
   9   8   5        8.31        9.92      1.96 o 
  -5   9   5        3.12        2.33      1.27 o 
  -4   9   5       23.38       22.32      1.76 o 
  -3   9   5       35.75       33.86      1.98 o 
  -2   9   5      126.16      126.04      3.84 o 
  -1   9   5       25.18       22.88      1.62 o 
   0   9   5      108.28       97.51      3.10 o 
   1   9   5       62.81       59.73      2.35 o 
   2   9   5       23.09       23.10      1.51 o 
   3   9   5        6.97        7.22      2.16 o 
   4   9   5        0.93        0.53      0.60 o 
   5   9   5       77.94       87.18      3.04 o 
   6   9   5       19.52       23.21      2.76 o 
   7   9   5        7.72        8.07      2.00 o 
  -4  10   5        7.91        5.98      1.23 o 
  -3  10   5        2.18        1.49      0.83 o 
  -2  10   5       14.66       15.15      1.49 o 
  -1  10   5       49.27       49.31      2.32 o 
   0  10   5        0.64       -0.20      0.57 o 
   1  10   5       72.17       71.90      2.70 o 
   2  10   5      160.83      161.58      4.40 o 
   3  10   5       70.52       65.37      2.56 o 
   4  10   5       41.00       51.77      3.44 o 
   5  10   5      108.93      115.23      5.44 o 
   6  10   5        5.12        7.03      1.90 o 
   7  10   5        5.70        6.66      2.02 o 
  -4  11   5        1.54        1.71      1.47 o 
  -3  11   5        9.03        9.99      2.40 o 
  -2  11   5        0.65        0.39      0.77 o 
  -1  11   5       48.13       45.93      5.90 o 
   0  11   5        2.18        2.42      0.87 o 
   1  11   5        1.34       -0.04      0.62 o 
   2  11   5        2.64        3.17      0.89 o 
   3  11   5        8.00        7.71      1.12 o 
   4  11   5       17.60       19.05      1.94 o 
   5  11   5       31.88       25.84      2.99 o 
   6  11   5        2.61        1.26      1.37 o 
   7  11   5        1.42        0.48      1.49 o 
  -2  12   5       24.83       20.33      1.88 o 
  -1  12   5       45.56       39.90      2.33 o 
   0  12   5       54.08       50.82      2.58 o 
   1  12   5        3.33        3.64      1.65 o 
   2  12   5        2.22        2.54      0.95 o 
   3  12   5        6.18        7.94      1.24 o 
   4  12   5        1.33        1.30      0.84 o 
   5  12   5       23.74       23.47      3.10 o 
   6  12   5       11.86       13.94      2.67 o 
   0  13   5        3.15        1.58      1.65 o 
   1  13   5        1.38        0.87      0.86 o 
   2  13   5       10.25        8.86      1.39 o 
   3  13   5        6.20        7.05      2.27 o 
   4  13   5        2.91        3.08      1.88 o 
   5  13   5       15.92        9.74      2.48 o 
   3  14   5        0.17       -1.13      1.13 o 
  -3 -12   6        7.91       12.71      2.71 o 
  -2 -12   6       26.27       33.85      3.72 o 
  -4 -11   6        3.89        3.77      1.98 o 
  -3 -11   6        0.25        1.41      1.63 o 
  -2 -11   6        0.86       -0.18      1.31 o 
  -1 -11   6        2.36        2.84      1.50 o 
  -5 -10   6        4.79        3.40      1.11 o 
  -4 -10   6        0.02        0.65      1.43 o 
  -3 -10   6        4.76        5.53      1.77 o 
  -2 -10   6        1.71        0.88      1.24 o 
  -1 -10   6        0.00        0.27      1.04 o 
  -6  -9   6        1.68        0.67      1.09 o 
  -5  -9   6        8.46        6.31      1.20 o 
  -4  -9   6       17.09       16.56      1.52 o 
  -3  -9   6        0.65        0.32      0.74 o 
  -2  -9   6       28.21       31.86      2.42 o 
  -1  -9   6       88.59      100.19      4.98 o 
   0  -9   6       30.96       36.98      2.85 o 
   5  -9   6        5.90        4.20      2.16 o 
  -6  -8   6        0.14       -0.76      0.76 o 
  -5  -8   6       66.60       69.08      2.86 o 
  -4  -8   6      109.07      103.14      3.43 o 
  -3  -8   6       28.19       22.97      1.56 o 
  -2  -8   6        0.19        0.40      1.13 o 
  -1  -8   6        6.34        7.96      0.97 o 
   0  -8   6       20.92       21.17      1.43 o 
   1  -8   6       39.31       39.09      2.21 o 
   5  -8   6       24.55       28.26      3.19 o 
   6  -8   6        5.95        9.29      2.33 o 
  -7  -7   6        2.67        3.23      1.10 o 
  -6  -7   6        0.24       -0.55      1.23 o 
  -5  -7   6       18.36       14.58      1.97 o 
  -4  -7   6        2.64        4.74      1.00 o 
  -3  -7   6        2.01        2.34      1.13 o 
  -2  -7   6       93.91       89.61      3.15 o 
  -1  -7   6        0.35       -0.25      0.68 o 
   0  -7   6       33.26       46.00      1.99 o 
   1  -7   6      160.62      160.86      5.21 o 
   2  -7   6       56.51       55.24      2.73 o 
   3  -7   6       43.08       42.94      2.51 o 
   4  -7   6       16.14       14.01      2.16 o 
   5  -7   6        1.61        2.30      1.56 o 
   6  -7   6        8.08        3.97      1.92 o 
   7  -7   6        0.91       -1.01      1.53 o 
  -7  -6   6        2.84        2.66      1.07 o 
  -6  -6   6       36.86       38.95      3.88 o 
  -5  -6   6       39.62       36.88      3.18 o 
  -4  -6   6        0.77        2.22      0.78 o 
  -3  -6   6      562.59      566.54     10.79 o 
  -2  -6   6       19.29       17.52      1.26 o 
  -1  -6   6       12.41       11.52      0.79 o 
   0  -6   6        7.68        7.62      0.79 o 
   1  -6   6        1.86        1.95      0.53 o 
   2  -6   6       35.60       36.34      2.12 o 
   3  -6   6       22.11       19.00      1.33 o 
   4  -6   6       31.61       29.94      4.17 o 
   5  -6   6        4.23        4.95      0.97 o 
   6  -6   6        3.52        2.43      1.46 o 
   7  -6   6        0.36        2.57      1.65 o 
  -7  -5   6        9.86        9.37      1.35 o 
  -6  -5   6       13.35       14.84      1.46 o 
  -5  -5   6        0.39        0.20      0.68 o 
  -4  -5   6        3.12        0.32      0.63 o 
  -3  -5   6       88.48       88.85      2.83 o 
  -2  -5   6        0.63       -0.11      0.86 o 
  -1  -5   6       64.23       65.05      1.72 o 
   0  -5   6       83.70       81.04      1.91 o 
   1  -5   6       68.69       60.44      1.59 o 
   2  -5   6      419.03      403.97      9.25 o 
   3  -5   6      286.19      277.12      7.83 o 
   4  -5   6       74.22       80.58      2.74 o 
   5  -5   6       31.58       30.51      1.78 o 
   6  -5   6       13.48       12.44      2.16 o 
   7  -5   6        8.73        9.48      2.08 o 
   8  -5   6       11.52       14.20      2.55 o 
  -7  -4   6        0.03       -0.76      0.76 o 
  -6  -4   6        3.27        2.23      0.87 o 
  -5  -4   6        2.98        2.96      0.80 o 
  -4  -4   6       36.43       29.02      1.66 o 
  -3  -4   6      227.68      231.69      5.22 o 
  -2  -4   6        0.40        1.28      0.52 o 
  -1  -4   6       44.53       49.86      1.41 o 
   0  -4   6       65.06       77.29      1.79 o 
   1  -4   6        7.56        5.83      0.82 o 
   2  -4   6       49.29       55.40      1.93 o 
   3  -4   6      260.94      259.24      5.58 o 
   4  -4   6       22.29       21.11      1.41 o 
   5  -4   6        8.26        7.81      1.05 o 
   6  -4   6       15.82       15.99      2.19 o 
   7  -4   6        4.23        5.38      1.65 o 
   8  -4   6        1.76        4.49      1.82 o 
  -7  -3   6       11.18       10.54      1.43 o 
  -6  -3   6        8.07        8.97      1.22 o 
  -5  -3   6       10.74        9.84      1.14 o 
  -4  -3   6        0.09        0.50      0.57 o 
  -3  -3   6       59.21       60.91      2.16 o 
  -2  -3   6       98.26       98.28      2.08 o 
  -1  -3   6      334.06      334.03      5.18 o 
   0  -3   6       73.97      101.35      2.07 o 
   1  -3   6       79.13       87.48      1.83 o 
   2  -3   6       25.66       22.39      1.16 o 
   3  -3   6        3.64        7.60      2.11 o 
   4  -3   6        2.95        2.46      0.70 o 
   5  -3   6      385.57      362.36      7.61 o 
   6  -3   6       47.09       42.41      3.08 o 
   7  -3   6       65.86       63.63      3.97 o 
   8  -3   6       24.09       31.35      3.12 o 
  -8  -2   6        0.14        0.36      0.87 o 
  -7  -2   6       36.87       36.71      7.21 o 
  -6  -2   6       30.67       32.79      3.44 o 
  -5  -2   6       31.14       29.48      2.11 o 
  -4  -2   6       10.34        8.03      0.97 o 
  -3  -2   6        2.55        2.23      0.62 o 
  -2  -2   6       10.03        9.49      1.00 o 
  -1  -2   6        3.42        3.97      0.44 o 
   0  -2   6      490.42      576.86      8.18 o 
   1  -2   6      553.24      575.72      8.11 o 
   2  -2   6      372.98      389.48      7.29 o 
   3  -2   6       46.52       42.10      1.63 o 
   4  -2   6      529.50      482.84      9.17 o 
   5  -2   6      659.93      600.44     11.29 o 
   6  -2   6       29.90       27.56      2.34 o 
   7  -2   6        5.10        7.39      1.75 o 
  -8  -1   6        0.14       -0.46      1.23 o 
  -7  -1   6        4.44        3.17      1.01 o 
  -6  -1   6        7.20        6.80      1.33 o 
  -5  -1   6       14.93       13.22      1.22 o 
  -4  -1   6        1.07        1.61      0.61 o 
  -3  -1   6       18.51       18.25      1.25 o 
  -2  -1   6       96.85       89.36      1.89 o 
  -1  -1   6      118.68      108.32      2.11 o 
   0  -1   6      162.76      179.77      3.02 o 
   1  -1   6      416.07      455.31      6.48 o 
   2  -1   6      101.97      116.63      2.84 o 
   3  -1   6       17.00       23.18      1.17 o 
   4  -1   6        2.62        1.78      0.53 o 
   5  -1   6       38.44       39.12      2.45 o 
   6  -1   6       53.94       55.72      3.33 o 
   7  -1   6       54.65       53.24      3.43 o 
  -8   0   6        0.87       -0.14      1.27 o 
  -7   0   6        2.77       -0.32      0.96 o 
  -6   0   6       19.30       15.58      1.40 o 
  -5   0   6        0.03       -0.09      0.56 o 
  -4   0   6      181.12      171.54      4.35 o 
  -3   0   6        0.11       -0.11      0.39 o 
  -2   0   6      118.89      104.53      9.05 o 
  -1   0   6      123.97      133.37      2.44 o 
   0   0   6      312.16      312.68      5.76 o 
   1   0   6       52.19       63.70      2.27 o 
   2   0   6      176.93      156.18      5.52 o 
   3   0   6      118.21      112.65      2.86 o 
   4   0   6      304.63      297.63      6.09 o 
   5   0   6       11.25       11.23      1.02 o 
   6   0   6      193.90      172.14      6.30 o 
   7   0   6       10.47        9.77      1.71 o 
  -8   1   6       11.05        9.19      1.91 o 
  -7   1   6        4.10        3.54      1.35 o 
  -6   1   6       45.85       41.18      2.69 o 
  -5   1   6       37.27       41.87      2.47 o 
  -4   1   6      106.69      110.41      4.01 o 
  -3   1   6      175.74      182.56      5.42 o 
  -2   1   6      569.05      547.81      9.38 o 
  -1   1   6      296.18      293.91      5.43 o 
   0   1   6      293.13      297.94      5.87 o 
   1   1   6       75.40       78.22      1.53 o 
   2   1   6       39.03       43.10      1.01 o 
   3   1   6       12.16       18.82      1.24 o 
   4   1   6       60.86       57.94      3.18 o 
   5   1   6       30.57       30.12      2.18 o 
   6   1   6        0.75        0.32      0.95 o 
   7   1   6       11.80        8.75      1.59 o 
  -7   2   6        0.03       -0.84      0.84 o 
  -6   2   6       25.99       23.46      2.09 o 
  -5   2   6      231.82      223.97      6.87 o 
  -4   2   6       14.46       12.05      1.32 o 
  -3   2   6       44.06       35.94      5.19 o 
  -2   2   6      464.69      508.67      8.81 o 
  -1   2   6      387.20      373.17      9.94 o 
   0   2   6      697.34      768.35     12.83 o 
   1   2   6      182.36      182.17      3.72 o 
   2   2   6      236.84      213.70      4.30 o 
   3   2   6      474.51      441.39      6.48 o 
   4   2   6      161.23      179.17      4.10 o 
   5   2   6       31.82       34.33      2.24 o 
   6   2   6        0.18       -0.37      0.74 o 
   7   2   6        0.77        0.48      0.96 o 
  -6   3   6       11.02       11.70      1.53 o 
  -5   3   6        0.06        1.63      0.90 o 
  -4   3   6      166.75      159.54      5.06 o 
  -3   3   6       34.72       31.82      1.28 o 
  -2   3   6      237.96      232.59      4.53 o 
  -1   3   6        4.79        4.73      0.52 o 
   0   3   6      733.89      786.77     10.77 o 
   1   3   6       24.50       24.76      1.57 o 
   2   3   6      838.54      760.49     51.40 o 
   3   3   6      960.48      914.09     47.58 o 
   4   3   6      208.08      190.37      3.43 o 
   5   3   6       55.30       53.84      2.84 o 
   6   3   6       58.83       59.63      3.18 o 
   7   3   6       11.75       11.52      1.61 o 
  -3   4   6      758.01      733.39     12.50 o 
  -2   4   6       66.05       64.64      4.25 o 
  -1   4   6       89.35       78.53      1.69 o 
   0   4   6        0.95        2.08      0.30 o 
   1   4   6      206.91      194.49      3.23 o 
   2   4   6       71.59       60.60      1.69 o 
   3   4   6      324.16      313.68      4.95 o 
   4   4   6       26.09       29.35      1.35 o 
   5   4   6        9.76       10.47      1.36 o 
   6   4   6      134.54      115.80      4.63 o 
  -3   5   6        9.72        8.68      1.28 o 
  -2   5   6       21.72       22.35      1.28 o 
  -1   5   6      446.90      443.17      8.35 o 
   0   5   6      106.94      105.93      2.05 o 
   1   5   6       65.33       64.83      1.51 o 
   2   5   6       19.74       15.54      0.74 o 
   3   5   6       11.17       13.91      0.99 o 
   4   5   6      107.58      113.45      3.06 o 
   5   5   6       15.11       14.19      1.94 o 
   6   5   6       13.79       17.22      1.79 o 
   9   5   6        9.55        9.99      2.09 o 
  -4   6   6        0.88       -0.12      0.82 o 
  -3   6   6        1.39        2.65      0.68 o 
  -2   6   6        0.01       -0.36      0.36 o 
  -1   6   6      382.84      413.25      8.05 o 
   0   6   6      346.96      353.85      7.04 o 
   1   6   6      134.01      128.23      3.29 o 
   2   6   6      509.70      516.60      9.58 o 
   3   6   6       83.58       77.33      2.42 o 
   4   6   6       24.60       26.10      1.42 o 
   5   6   6        1.73        1.47      0.66 o 
   6   6   6       27.66       32.26      2.38 o 
   8   6   6       12.21       13.69      2.01 o 
   9   6   6        5.08        8.32      1.90 o 
  -6   7   6        2.59        0.83      1.10 o 
  -5   7   6        6.02        7.81      1.71 o 
  -4   7   6       35.18       33.79      1.89 o 
  -3   7   6       21.40       16.93      1.33 o 
  -2   7   6       31.35       28.24      1.56 o 
  -1   7   6       20.43       19.78      1.33 o 
   0   7   6        0.36        0.69      0.50 o 
   1   7   6        5.57        7.06      0.84 o 
   2   7   6        1.56        0.77      0.49 o 
   3   7   6       99.55      104.28      3.04 o 
   4   7   6      155.55      155.13      4.03 o 
   5   7   6      199.01      206.96      5.04 o 
   6   7   6      100.48      103.16      3.30 o 
   7   7   6       88.98       93.47      4.39 o 
   8   7   6        9.04       12.65      2.00 o 
   9   7   6        0.10        1.21      1.30 o 
  -5   8   6        1.06        1.65      1.21 o 
  -4   8   6        3.20        2.34      0.84 o 
  -3   8   6        6.24        4.84      0.93 o 
  -2   8   6        5.46        6.12      0.95 o 
  -1   8   6        0.21       -0.41      0.45 o 
   0   8   6      118.61      107.82      3.21 o 
   1   8   6      228.63      232.41      5.38 o 
   2   8   6       25.36       21.33      1.38 o 
   3   8   6      130.81      135.51      5.58 o 
   4   8   6      216.10      212.33      5.16 o 
   5   8   6       30.87       33.84      1.84 o 
   6   8   6       13.50       13.98      1.37 o 
  -4   9   6        6.93        6.78      1.22 o 
  -3   9   6       46.73       46.55      3.15 o 
  -2   9   6       67.83       71.96      3.06 o 
  -1   9   6       10.50        9.73      1.68 o 
   0   9   6       30.75       25.89      1.58 o 
   1   9   6        0.36        0.02      0.53 o 
   2   9   6        9.00       10.10      1.10 o 
   3   9   6        0.60        0.31      0.60 o 
   4   9   6       53.96       53.75      2.51 o 
   5   9   6       16.15       17.09      1.75 o 
   6   9   6       40.39       34.52      3.04 o 
  -4  10   6        1.82        1.72      0.99 o 
  -3  10   6       73.88       74.95      3.12 o 
  -2  10   6       28.19       33.41      2.06 o 
  -1  10   6       37.44       36.56      2.03 o 
   0  10   6        0.65        3.17      0.84 o 
   1  10   6        6.40        8.46      2.18 o 
   2  10   6       39.86       37.66      1.95 o 
   3  10   6        7.37        7.28      1.10 o 
   4  10   6       10.54       10.85      1.24 o 
   5  10   6        3.20        2.42      0.85 o 
   6  10   6        2.97        3.61      1.57 o 
  -3  11   6       24.00       27.92      2.13 o 
  -2  11   6       13.28       12.21      1.83 o 
  -1  11   6       20.75       16.23      1.61 o 
   0  11   6        1.23        0.22      0.68 o 
   1  11   6        0.01       -0.57      0.57 o 
   2  11   6        0.36        0.42      0.70 o 
   3  11   6        2.00        4.49      1.04 o 
   4  11   6       39.24       43.32      2.26 o 
   5  11   6        0.96        0.79      0.79 o 
   6  11   6        4.54        3.43      1.69 o 
   7  11   6        0.15        0.89      1.43 o 
  -2  12   6       16.94       14.86      2.92 o 
  -1  12   6       61.98       69.02      3.75 o 
   0  12   6       17.86       19.97      1.76 o 
   1  12   6        2.01        2.22      1.98 o 
   2  12   6        1.86        1.40      0.86 o 
   3  12   6       11.10       12.40      1.43 o 
   4  12   6        1.90        2.70      0.99 o 
   5  12   6        1.47        0.99      0.95 o 
   6  12   6        4.84        4.29      1.84 o 
   0  13   6        0.38       -0.63      1.87 o 
   1  13   6        2.59        1.49      0.98 o 
   2  13   6       15.36       15.59      1.68 o 
   3  13   6       19.33       22.16      1.94 o 
   4  13   6       30.10       29.13      3.44 o 
   5  13   6       25.25       22.02      3.17 o 
  -4 -11   7        4.11        3.50      2.01 o 
  -3 -11   7        2.18        5.85      2.34 o 
  -5 -10   7        0.46        0.23      1.47 o 
  -4 -10   7        0.64        0.52      1.66 o 
  -3 -10   7        2.44        2.83      1.68 o 
  -2 -10   7        7.35       10.09      2.22 o 
   3 -10   7        0.72        1.05      1.33 o 
   4 -10   7        4.63        4.25      1.87 o 
  -5  -9   7        3.98        4.43      1.17 o 
  -4  -9   7       53.52       54.19      2.56 o 
  -3  -9   7       31.54       29.14      1.85 o 
  -2  -9   7       19.65       25.04      1.63 o 
  -1  -9   7       62.80       65.02      2.48 o 
   3  -9   7        0.51        2.49      1.49 o 
   4  -9   7        9.79       10.32      2.26 o 
   5  -9   7        0.90        0.10      1.62 o 
  -6  -8   7        0.72        0.00      0.89 o 
  -5  -8   7       24.27       24.37      4.32 o 
  -4  -8   7       93.72       87.01      3.20 o 
  -3  -8   7        0.70        1.31      0.79 o 
  -2  -8   7        0.25        0.38      0.55 o 
  -1  -8   7        0.00        0.68      0.57 o 
   0  -8   7       18.50       15.39      1.17 o 
   1  -8   7       21.22       26.14      1.69 o 
   2  -8   7       21.19       21.36      2.46 o 
   3  -8   7       43.27       41.04      3.35 o 
   4  -8   7        6.52        6.94      1.85 o 
   5  -8   7       25.45       26.90      3.19 o 
  -6  -7   7        5.77        3.87      1.17 o 
  -5  -7   7       18.24       14.50      1.48 o 
  -4  -7   7       27.51       21.97      3.83 o 
  -3  -7   7        6.44        4.80      1.10 o 
  -2  -7   7       51.16       52.08      2.17 o 
  -1  -7   7       28.26       22.77      2.37 o 
   0  -7   7        2.79        2.11      1.23 o 
   1  -7   7      177.56      156.11      4.50 o 
   2  -7   7        2.84        3.09      0.71 o 
   3  -7   7        0.17        0.42      0.91 o 
   4  -7   7       20.62       18.90      1.53 o 
   5  -7   7        2.81        3.85      1.78 o 
   6  -7   7        7.47        7.27      2.07 o 
  -6  -6   7        0.76       -0.74      0.74 o 
  -5  -6   7        2.68        4.36      1.05 o 
  -4  -6   7       24.59       27.01      2.53 o 
  -3  -6   7      241.90      242.07      5.67 o 
  -2  -6   7       30.78       26.42      2.63 o 
  -1  -6   7       26.43       22.05      1.07 o 
   0  -6   7       10.12        8.77      0.72 o 
   1  -6   7       20.04       12.86      1.34 o 
   2  -6   7       47.60       49.96      2.02 o 
   3  -6   7       56.30       51.18      2.14 o 
   4  -6   7       22.26       26.31      1.71 o 
   5  -6   7        1.44       -0.03      0.80 o 
   6  -6   7        0.01        1.74      1.50 o 
   7  -6   7        0.00       -0.46      1.40 o 
  -7  -5   7        0.86        0.93      1.14 o 
  -6  -5   7        2.72        2.15      1.48 o 
  -5  -5   7        5.36        5.98      1.12 o 
  -4  -5   7      127.85      119.86      3.64 o 
  -3  -5   7       11.01        9.80      1.12 o 
  -2  -5   7       70.53       68.37      2.38 o 
  -1  -5   7       24.20       25.28      1.09 o 
   0  -5   7       59.00       62.52      1.70 o 
   1  -5   7        4.56        5.77      0.74 o 
   2  -5   7        8.75        7.66      0.95 o 
   3  -5   7       67.30       70.64      2.49 o 
   4  -5   7      445.74      456.74      9.23 o 
   5  -5   7        5.54        6.13      1.38 o 
   6  -5   7       61.96       69.23      4.37 o 
   7  -5   7       25.81       33.14      3.41 o 
   8  -5   7        4.46        5.87      2.12 o 
  -7  -4   7        2.51        2.53      1.09 o 
  -6  -4   7        0.42        0.62      0.79 o 
  -5  -4   7        6.26        5.69      1.10 o 
  -4  -4   7        0.53        1.23      1.59 o 
  -3  -4   7      124.29      122.41      3.47 o 
  -2  -4   7      214.42      201.60      4.65 o 
  -1  -4   7        3.10        2.81      0.58 o 
   0  -4   7      194.75      206.16      3.66 o 
   1  -4   7       79.93       70.24      2.41 o 
   2  -4   7       41.44       39.95      1.71 o 
   3  -4   7     1060.62     1008.41     21.94 o 
   4  -4   7       58.37       60.74      3.06 o 
   5  -4   7        1.19        0.15      0.77 o 
   6  -4   7        1.52        0.92      1.17 o 
   7  -4   7        3.38        3.04      1.47 o 
   8  -4   7        1.67        3.02      1.86 o 
  -7  -3   7        4.69        1.05      0.92 o 
  -6  -3   7        2.16        2.95      1.79 o 
  -5  -3   7        4.91        3.75      0.93 o 
  -4  -3   7        5.00        5.07      1.62 o 
  -3  -3   7      157.47      154.08      3.98 o 
  -2  -3   7       67.23       70.53      2.32 o 
  -1  -3   7       57.73       57.63      1.56 o 
   0  -3   7      359.63      358.29      5.57 o 
   1  -3   7       33.84       29.25      1.88 o 
   2  -3   7      144.76      139.44      3.49 o 
   3  -3   7      368.99      345.69     11.22 o 
   4  -3   7      105.63       99.64      4.23 o 
   5  -3   7      308.41      304.38      6.75 o 
   6  -3   7       18.35       20.21      2.37 o 
   7  -3   7       15.98       20.71      2.59 o 
   8  -3   7       11.32       13.36      2.42 o 
  -7  -2   7       14.15       14.13      1.61 o 
  -6  -2   7       10.40        9.39      1.25 o 
  -5  -2   7       27.58       26.24      1.68 o 
  -4  -2   7        9.91       12.19      1.19 o 
  -3  -2   7        1.04        1.15      0.62 o 
  -2  -2   7        2.20        1.91      0.57 o 
  -1  -2   7        8.15        7.60      0.60 o 
   0  -2   7        0.96        1.44      0.41 o 
   1  -2   7      403.20      406.79      6.04 o 
   2  -2   7      535.61      560.11     10.16 o 
   3  -2   7      457.61      439.77     11.09 o 
   4  -2   7      347.82      340.92      7.08 o 
   5  -2   7      384.83      363.71      7.67 o 
   6  -2   7        4.84        3.67      1.42 o 
   7  -2   7        2.04       -0.13      1.21 o 
   8  -2   7        4.18        0.94      1.43 o 
  -7  -1   7       14.47       14.23      2.24 o 
  -6  -1   7        0.00       -0.28      0.69 o 
  -5  -1   7        2.13        1.94      0.81 o 
  -4  -1   7        1.53        0.98      0.65 o 
  -3  -1   7      101.80       99.22      6.04 o 
  -2  -1   7       21.17       25.60      0.98 o 
  -1  -1   7      537.27      538.50      7.83 o 
   0  -1   7        3.05        4.89      0.46 o 
   1  -1   7      262.89      260.52      5.21 o 
   2  -1   7       17.10       11.89      0.92 o 
   3  -1   7       68.66       65.57      2.16 o 
   4  -1   7      158.94      165.18      4.11 o 
   5  -1   7       56.40       48.53      2.53 o 
   6  -1   7        0.91       -0.35      0.86 o 
   7  -1   7       83.47       86.26      4.59 o 
   8  -1   7        5.62        8.55      2.02 o 
  -7   0   7       32.58       35.41      2.86 o 
  -6   0   7       32.95       31.89      2.39 o 
  -5   0   7        5.04        5.79      1.03 o 
  -4   0   7       79.56       84.23      3.35 o 
  -3   0   7       46.05       45.85      1.85 o 
  -2   0   7      127.64      136.14      5.99 o 
  -1   0   7      219.51      243.53      4.80 o 
   0   0   7       20.55       20.34      1.75 o 
   1   0   7       38.55       42.17      1.49 o 
   2   0   7       37.81       43.62      1.59 o 
   3   0   7        0.07       -0.32      0.63 o 
   4   0   7       34.33       30.92      1.88 o 
   5   0   7       33.08       25.53      2.27 o 
   6   0   7        2.31        1.34      1.06 o 
   7   0   7       18.62       13.48      1.99 o 
  -7   1   7        0.02        0.60      1.10 o 
  -6   1   7       37.36       43.26      2.82 o 
  -5   1   7      173.74      180.76      6.02 o 
  -4   1   7      217.77      229.12      6.86 o 
  -3   1   7       10.21       12.13      1.28 o 
  -2   1   7      716.79      722.14     12.26 o 
  -1   1   7      261.71      266.36      5.74 o 
   0   1   7      300.96      291.00      5.55 o 
   1   1   7        0.36        1.40      0.26 o 
   2   1   7       47.57       49.52      1.45 o 
   3   1   7        0.04        0.17      0.31 o 
   4   1   7       21.32       18.10      1.18 o 
   5   1   7       24.16       25.43      1.47 o 
   6   1   7       31.82       29.47      2.46 o 
   7   1   7        9.50        6.21      1.55 o 
  -7   2   7        0.49        1.91      1.28 o 
  -6   2   7       36.98       37.05      2.57 o 
  -5   2   7      107.39      111.88      4.37 o 
  -4   2   7       37.92       38.78      2.28 o 
  -3   2   7       33.78       41.68      2.19 o 
  -2   2   7       23.76       27.40      1.18 o 
  -1   2   7       40.86       38.22      3.05 o 
   0   2   7      769.00      759.61     12.86 o 
   1   2   7      216.56      212.75      4.35 o 
   2   2   7      937.36      947.95     12.92 o 
   3   2   7        1.07        4.21      1.76 o 
   4   2   7       86.21       77.72      3.36 o 
   5   2   7        7.87        7.77      0.93 o 
   6   2   7        4.63        5.86      1.31 o 
   7   2   7       14.24       18.86      2.08 o 
  -5   3   7       22.36       19.61      1.80 o 
  -4   3   7        0.09       -0.66      0.75 o 
  -3   3   7       73.80       78.22      3.50 o 
  -2   3   7       45.13       48.72      1.59 o 
  -1   3   7       58.14       67.34      2.39 o 
   0   3   7       46.23       43.73      1.19 o 
   1   3   7        4.79        6.60      0.49 o 
   2   3   7        0.01        0.09      0.21 o 
   3   3   7        0.14       -0.05      0.30 o 
   4   3   7        0.53        1.12      0.52 o 
   5   3   7      192.80      179.94      6.31 o 
   6   3   7       33.79       33.02      2.47 o 
   7   3   7       13.96       14.95      1.87 o 
  -3   4   7       30.41       31.26      1.63 o 
  -2   4   7        4.71        9.95      0.78 o 
  -1   4   7       25.18       20.60      0.84 o 
   0   4   7       15.71       13.28      0.67 o 
   1   4   7      480.04      450.10      6.66 o 
   2   4   7       30.00       33.39      1.22 o 
   3   4   7       14.08       13.72      0.75 o 
   4   4   7       59.97       53.54      1.98 o 
   5   4   7       31.69       26.46      2.13 o 
   6   4   7       31.57       26.71      2.26 o 
   7   4   7       36.63       36.30      2.68 o 
  -3   5   7        8.14       11.53      1.36 o 
  -2   5   7       45.80       42.27      1.77 o 
  -1   5   7       60.26       59.81      2.07 o 
   0   5   7        5.29        5.84      0.49 o 
   1   5   7       87.91       82.39      1.83 o 
   2   5   7       16.84       16.72      0.85 o 
   3   5   7        8.22       11.05      0.73 o 
   4   5   7      263.14      269.06      5.75 o 
   5   5   7       69.23       62.72      3.33 o 
   6   5   7      193.73      187.48      6.64 o 
  -4   6   7       91.58       85.36      4.40 o 
  -3   6   7        0.06        2.28      0.73 o 
  -2   6   7      159.36      146.62      3.83 o 
  -1   6   7      115.31      120.10      3.31 o 
   0   6   7      126.31      130.83      3.45 o 
   1   6   7       36.67       34.01      1.55 o 
   2   6   7      353.95      357.42      7.18 o 
   3   6   7       62.04       53.21      3.26 o 
   4   6   7      118.70      123.91      3.44 o 
   5   6   7       42.15       46.39      2.93 o 
   6   6   7        0.45        0.81      1.04 o 
   9   6   7        7.75       11.74      2.20 o 
  -5   7   7        4.11        2.82      1.35 o 
  -4   7   7       50.21       49.55      3.36 o 
  -3   7   7       70.40       63.42      2.51 o 
  -2   7   7        5.88        7.05      0.92 o 
  -1   7   7       12.33        6.35      0.87 o 
   0   7   7        3.59        5.69      0.84 o 
   1   7   7       78.78       84.26      2.69 o 
   2   7   7        6.62        5.97      0.90 o 
   3   7   7        3.74        2.41      0.70 o 
   4   7   7      266.17      283.70      6.29 o 
   5   7   7      276.50      261.80      6.03 o 
   6   7   7       12.55       12.45      1.78 o 
   9   7   7        3.54        4.18      1.65 o 
  -5   8   7        0.75       -0.13      1.01 o 
  -4   8   7        6.69        8.51      1.77 o 
  -3   8   7       19.50       21.80      1.65 o 
  -2   8   7        8.67        9.61      1.15 o 
  -1   8   7        0.94       -0.02      0.57 o 
   0   8   7      111.16      101.34      4.08 o 
   1   8   7      163.01      151.80      4.09 o 
   2   8   7       71.07       69.58      2.53 o 
   3   8   7        1.91        1.31      0.80 o 
   4   8   7      190.87      190.44      4.83 o 
   5   8   7        4.79        6.14      1.07 o 
   6   8   7        0.32       -0.18      0.99 o 
  -4   9   7       25.20       25.74      2.82 o 
  -3   9   7       16.31       15.90      2.19 o 
  -2   9   7       32.09       29.70      1.91 o 
  -1   9   7        1.55        0.54      0.60 o 
   0   9   7       15.77       16.85      1.40 o 
   1   9   7        9.12       15.93      1.37 o 
   2   9   7       22.96       22.88      1.58 o 
   3   9   7       79.66       78.90      2.86 o 
   4   9   7       34.08       35.41      1.97 o 
   5   9   7        1.06        0.81      1.29 o 
   6   9   7        9.57       10.92      1.80 o 
  -3  10   7       47.96       53.54      2.68 o 
  -2  10   7       20.51       21.19      1.75 o 
  -1  10   7       32.32       32.58      3.10 o 
   0  10   7        3.80        2.30      0.87 o 
   1  10   7        1.95        3.20      0.86 o 
   2  10   7        4.20        3.16      1.08 o 
   3  10   7        5.27        5.16      1.55 o 
   4  10   7       25.63       28.51      2.24 o 
   5  10   7       17.47       17.03      1.54 o 
  -3  11   7       24.27       25.24      2.86 o 
  -2  11   7       24.05       24.46      1.95 o 
  -1  11   7       10.48        9.78      1.38 o 
   0  11   7        2.45        3.12      1.39 o 
   1  11   7       32.61       32.68      4.71 o 
   2  11   7       76.10       76.44      3.07 o 
   3  11   7       65.21       66.84      3.38 o 
   4  11   7       36.31       38.80      2.24 o 
   5  11   7        1.07        1.61      0.92 o 
   6  11   7        4.26        4.43      1.80 o 
  -1  12   7       34.30       34.37      4.07 o 
   0  12   7       22.20       23.04      2.03 o 
   1  12   7        1.27        2.65      1.00 o 
   2  12   7        0.31        1.03      0.79 o 
   3  12   7        0.02        0.13      0.75 o 
   4  12   7        0.45        0.45      0.87 o 
   5  12   7        0.54        0.30      0.85 o 
   6  12   7        3.30        2.89      1.62 o 
   1  13   7        8.20        8.25      2.24 o 
   2  13   7       38.17       43.67      5.34 o 
   3  13   7       17.89       19.46      1.88 o 
   4  13   7       21.44       25.00      2.05 o 
   1 -11   8        0.14       -0.34      1.42 o 
   2 -11   8        0.18        0.86      1.45 o 
  -4 -10   8        4.02        6.45      1.29 o 
  -3 -10   8        8.70       10.37      2.47 o 
   1 -10   8        3.19        1.57      1.41 o 
   2 -10   8        3.98        4.95      1.87 o 
   3 -10   8        0.19        2.24      1.65 o 
  -5  -9   8        0.00        0.54      0.96 o 
  -4  -9   8       27.70       22.95      2.61 o 
  -3  -9   8       37.65       35.95      2.14 o 
  -2  -9   8       24.43       25.78      2.16 o 
  -1  -9   8        9.00        9.10      1.29 o 
   0  -9   8       72.15       80.19      4.34 o 
   1  -9   8        1.25        0.95      1.12 o 
   2  -9   8        9.70        7.93      1.94 o 
   3  -9   8       24.80       24.52      2.92 o 
   4  -9   8        1.14        1.41      1.52 o 
  -5  -8   8        0.20       -0.86      0.86 o 
  -4  -8   8       41.68       43.44      3.37 o 
  -3  -8   8       12.86       11.87      1.36 o 
  -2  -8   8       10.78       11.73      1.25 o 
  -1  -8   8        0.93        0.38      0.74 o 
   0  -8   8        1.20        1.79      0.67 o 
   1  -8   8        2.23        4.45      0.94 o 
   2  -8   8        4.00        4.79      0.88 o 
   3  -8   8        2.61        0.82      1.20 o 
   4  -8   8        8.93       13.96      2.51 o 
   5  -8   8        0.07       -1.15      1.15 o 
  -6  -7   8        0.04       -0.86      0.86 o 
  -5  -7   8        1.68        0.26      0.98 o 
  -4  -7   8       19.37       16.90      1.58 o 
  -3  -7   8        8.93        8.83      1.94 o 
  -2  -7   8        3.03        4.35      0.92 o 
  -1  -7   8       16.41       17.99      1.68 o 
   0  -7   8        9.12        9.78      0.99 o 
   1  -7   8       30.57       26.03      1.54 o 
   2  -7   8       32.74       29.52      1.70 o 
   3  -7   8        1.85        1.53      0.73 o 
   4  -7   8       10.18       11.22      1.59 o 
   5  -7   8       11.19       11.62      2.41 o 
   6  -7   8       11.94       11.19      2.47 o 
  -6  -6   8        0.03       -0.58      0.89 o 
  -5  -6   8        0.08       -0.33      0.84 o 
  -4  -6   8       28.19       23.73      1.99 o 
  -3  -6   8        0.27        0.13      0.69 o 
  -2  -6   8        0.99        0.51      0.73 o 
  -1  -6   8        0.11        0.39      0.51 o 
   0  -6   8        0.02        0.35      0.48 o 
   1  -6   8       23.30       21.88      1.37 o 
   2  -6   8       83.88       84.81      2.84 o 
   3  -6   8        2.55        3.78      0.84 o 
   4  -6   8        3.26        2.65      0.85 o 
   5  -6   8        3.64        5.47      1.08 o 
   6  -6   8        0.57        0.42      0.81 o 
   7  -6   8        1.41        1.84      1.76 o 
  -6  -5   8        4.29        1.51      0.96 o 
  -5  -5   8        0.07       -0.25      0.93 o 
  -4  -5   8      100.63      102.68      3.99 o 
  -3  -5   8       29.91       27.79      1.74 o 
  -2  -5   8       20.22       25.29      1.53 o 
  -1  -5   8       33.03       33.40      2.08 o 
   0  -5   8       95.90       80.89      2.53 o 
   1  -5   8        4.49        3.04      0.68 o 
   2  -5   8       23.08       23.50      1.69 o 
   3  -5   8       12.47       11.94      1.15 o 
   4  -5   8      296.78      297.99      6.81 o 
   5  -5   8       16.27       16.41      1.51 o 
   6  -5   8       55.12       56.25      3.27 o 
   7  -5   8       25.83       34.34      3.56 o 
  -6  -4   8        3.40        3.93      1.10 o 
  -5  -4   8       11.26       11.37      1.37 o 
  -4  -4   8       29.87       33.43      4.11 o 
  -3  -4   8       43.35       42.95      3.06 o 
  -2  -4   8        9.84        7.41      0.97 o 
  -1  -4   8       29.04       26.75      1.14 o 
   0  -4   8       91.81      101.30      2.84 o 
   1  -4   8      156.10      153.29      3.79 o 
   2  -4   8      344.97      338.66      8.22 o 
   3  -4   8      139.62      144.20      3.89 o 
   4  -4   8      178.34      173.35     10.17 o 
   5  -4   8        1.56        1.86      1.19 o 
   6  -4   8        0.06       -1.17      1.19 o 
   7  -4   8        6.32        6.82      2.03 o 
   8  -4   8        1.55        1.10      1.69 o 
  -7  -3   8        0.60        0.96      1.27 o 
  -6  -3   8        2.37        3.51      1.07 o 
  -5  -3   8        4.12        4.52      1.02 o 
  -4  -3   8        0.23       -0.66      0.66 o 
  -3  -3   8       22.91       29.56      1.81 o 
  -2  -3   8      106.06      102.08      5.65 o 
  -1  -3   8        5.18        5.45      0.62 o 
   0  -3   8      359.25      371.96      5.86 o 
   1  -3   8       29.34       36.65      1.58 o 
   2  -3   8       47.34       50.34      1.94 o 
   3  -3   8      339.85      340.99      8.64 o 
   4  -3   8      410.13      405.99      8.34 o 
   5  -3   8       45.50       41.95      3.23 o 
   6  -3   8       72.09       77.39      3.07 o 
   7  -3   8        8.12        9.49      2.04 o 
   8  -3   8        5.36       11.61      2.43 o 
  -7  -2   8        0.33        1.12      1.03 o 
  -6  -2   8        1.69        2.85      1.04 o 
  -5  -2   8        0.00       -0.12      0.68 o 
  -4  -2   8       28.57       29.32      1.78 o 
  -3  -2   8      491.36      483.17      9.46 o 
  -2  -2   8      143.65      151.21      3.82 o 
  -1  -2   8       31.62       27.77      1.16 o 
   0  -2   8        0.72        0.56      0.51 o 
   1  -2   8      126.63      119.48      3.09 o 
   2  -2   8      117.95      121.13      3.78 o 
   3  -2   8      444.60      442.23      8.63 o 
   4  -2   8       16.28       14.99      1.68 o 
   5  -2   8       37.24       32.60      1.82 o 
   6  -2   8       15.34       16.39      1.48 o 
   7  -2   8        0.98        1.53      1.35 o 
   8  -2   8        6.15        7.70      2.11 o 
  -7  -1   8        8.84        8.78      1.76 o 
  -6  -1   8       18.34       17.03      1.60 o 
  -5  -1   8        3.76        4.68      1.62 o 
  -4  -1   8        0.69        0.71      0.67 o 
  -3  -1   8      175.69      175.52      4.38 o 
  -2  -1   8       15.38       17.08      1.20 o 
  -1  -1   8      167.37      181.42      3.32 o 
   0  -1   8       38.07       36.81      1.17 o 
   1  -1   8        3.68        3.48      0.59 o 
   2  -1   8       42.58       47.58      2.72 o 
   3  -1   8       46.60       43.33      1.82 o 
   4  -1   8       11.17        5.71      0.88 o 
   5  -1   8       26.60       20.78      1.47 o 
   6  -1   8        3.72        3.18      2.06 o 
   7  -1   8       27.79       26.86      2.75 o 
   8  -1   8        1.62        2.60      1.66 o 
  -7   0   8       53.79       55.94      3.54 o 
  -6   0   8       57.21       60.22      3.43 o 
  -5   0   8       42.98       38.15      2.61 o 
  -4   0   8        0.51        0.88      0.91 o 
  -3   0   8       19.73       18.81      1.35 o 
  -2   0   8       74.16       67.61      2.02 o 
  -1   0   8      452.15      462.67      8.41 o 
   0   0   8        6.53        4.47      0.82 o 
   1   0   8       29.29       25.63      1.22 o 
   2   0   8       10.60       12.85      0.96 o 
   3   0   8        1.05        1.63      1.24 o 
   4   0   8        8.50        5.46      0.85 o 
   5   0   8        9.28        7.12      0.99 o 
   6   0   8       15.27       13.27      1.33 o 
   7   0   8        0.36        0.03      1.13 o 
   8   0   8       46.48       54.90      3.86 o 
  -7   1   8        0.56        3.34      1.45 o 
  -6   1   8        1.18        1.06      1.18 o 
  -5   1   8      120.68      118.35      4.69 o 
  -4   1   8      102.81      103.03      4.06 o 
  -3   1   8       33.82       30.85      1.99 o 
  -2   1   8       36.77       35.57      1.41 o 
  -1   1   8      358.85      358.67      6.75 o 
   0   1   8       53.33       64.61      2.32 o 
   1   1   8       26.78       27.13      0.90 o 
   2   1   8       40.94       39.57      1.56 o 
   3   1   8       22.37       20.88      1.20 o 
   4   1   8      139.77      134.59      3.60 o 
   5   1   8       36.55       26.77      1.60 o 
   6   1   8        3.07        4.65      1.32 o 
   7   1   8        0.15       -0.71      1.06 o 
   8   1   8        8.90       10.88      2.08 o 
  -6   2   8        3.70        2.36      1.23 o 
  -5   2   8       18.60       17.97      1.79 o 
  -4   2   8       47.31       44.87      2.60 o 
  -3   2   8       14.83       12.18      1.36 o 
  -2   2   8      109.70      101.57      3.35 o 
  -1   2   8       34.24       30.31      2.17 o 
   0   2   8      669.80      635.44     11.09 o 
   1   2   8       53.38       50.56      1.72 o 
   2   2   8      361.10      343.74      6.69 o 
   3   2   8       72.19       75.13      2.36 o 
   4   2   8       20.75       23.14      1.36 o 
   5   2   8       79.90       74.44      2.62 o 
   6   2   8        1.01        4.21      1.25 o 
   7   2   8       33.08       33.04      2.76 o 
  -4   3   8       40.56       35.94      2.28 o 
  -3   3   8       30.57       28.66      1.93 o 
  -2   3   8       14.81       15.09      0.97 o 
  -1   3   8       25.49       25.60      2.01 o 
   0   3   8       30.31       29.00      1.01 o 
   1   3   8      210.27      218.35      3.67 o 
   2   3   8      100.28       99.52      4.10 o 
   3   3   8      295.09      284.24      6.47 o 
   4   3   8      182.02      161.41      4.02 o 
   5   3   8      109.82      104.82      3.21 o 
   6   3   8       41.60       40.16      2.88 o 
   7   3   8        4.58        5.38      1.56 o 
  -2   4   8       20.30       19.92      1.08 o 
  -1   4   8      150.73      146.33      2.79 o 
   0   4   8       71.81       65.29      1.60 o 
   1   4   8      263.26      272.67      4.46 o 
   2   4   8        0.47        2.26      1.12 o 
   3   4   8        4.01        4.11      0.69 o 
   4   4   8        1.23        0.21      1.22 o 
   5   4   8       39.76       32.77      2.53 o 
   6   4   8       46.37       37.75      2.79 o 
   7   4   8       19.89       18.04      2.16 o 
  -2   5   8      172.78      157.80      6.48 o 
  -1   5   8       14.92       13.75      1.06 o 
   0   5   8       59.15       61.17      2.12 o 
   1   5   8        0.02       -0.06      0.27 o 
   2   5   8      499.12      500.00      7.51 o 
   3   5   8     1399.71     1350.60     18.47 o 
   4   5   8      257.06      255.13      5.63 o 
   5   5   8       51.42       54.01      3.25 o 
   6   5   8       82.32       80.16      4.05 o 
   7   5   8       30.17       30.92      2.62 o 
  -4   6   8        1.03        1.93      1.11 o 
  -3   6   8       18.08       18.20      1.37 o 
  -2   6   8       25.87       22.40      1.41 o 
  -1   6   8       98.30       97.34      2.97 o 
   0   6   8      119.59      122.50      3.39 o 
   1   6   8       37.58       38.56      1.73 o 
   2   6   8       20.76       20.00      1.31 o 
   3   6   8      412.35      398.60      6.38 o 
   4   6   8        6.43       11.38      1.68 o 
   5   6   8        0.49        0.08      0.92 o 
   6   6   8       19.36       18.95      2.13 o 
   7   6   8        0.27        0.85      1.13 o 
  -5   7   8       13.37       12.59      2.16 o 
  -4   7   8       17.62       12.41      1.99 o 
  -3   7   8       56.92       60.16      2.49 o 
  -2   7   8       31.31       25.45      1.79 o 
  -1   7   8       42.83       34.88      2.47 o 
   0   7   8        1.49        1.42      0.58 o 
   1   7   8       36.13       41.72      2.68 o 
   2   7   8      113.06      112.40      3.30 o 
   3   7   8       73.30       72.49      2.59 o 
   4   7   8       79.52       83.95      2.86 o 
   5   7   8       10.20       10.10      1.72 o 
   6   7   8        0.06       -0.04      0.99 o 
  -4   8   8       28.99       25.56      2.68 o 
  -3   8   8        2.72        3.21      1.07 o 
  -2   8   8       28.14       23.11      3.80 o 
  -1   8   8       13.93       13.22      1.25 o 
   0   8   8      105.31      113.41      3.48 o 
   1   8   8       14.72       12.62      1.21 o 
   2   8   8       74.26       72.57      2.66 o 
   3   8   8        7.44        6.64      0.98 o 
   4   8   8        0.04        0.66      0.67 o 
   5   8   8        0.21        0.80      1.09 o 
   6   8   8       15.17       20.27      2.26 o 
  -4   9   8       43.75       51.69      3.85 o 
  -3   9   8        4.29        7.14      2.09 o 
  -2   9   8        9.48       10.75      1.33 o 
  -1   9   8       24.52       21.76      1.62 o 
   0   9   8       15.99       10.74      2.48 o 
   1   9   8       31.43       35.85      1.92 o 
   2   9   8       29.34       29.52      2.12 o 
   3   9   8       76.58       77.00      2.93 o 
   4   9   8        8.11        7.60      1.15 o 
   5   9   8        1.39        0.80      1.19 o 
   6   9   8        0.85        2.11      1.38 o 
  -3  10   8       17.40       15.76      1.68 o 
  -2  10   8       25.84       24.86      1.88 o 
  -1  10   8       16.12       21.23      1.73 o 
   0  10   8        0.01       -0.22      0.68 o 
   1  10   8        2.15        2.44      1.37 o 
   2  10   8        1.29        1.22      0.78 o 
   3  10   8        0.97        1.85      0.82 o 
   4  10   8       11.78       14.44      2.79 o 
   5  10   8       53.49       62.39      3.84 o 
   6  10   8       29.57       34.99      3.00 o 
  -2  11   8       12.90       13.38      1.62 o 
  -1  11   8        1.62        1.10      0.88 o 
   0  11   8        7.73        7.21      2.39 o 
   1  11   8       40.57       39.58      4.19 o 
   2  11   8       18.35       16.10      1.56 o 
   3  11   8       34.56       38.75      2.27 o 
   4  11   8        5.39        5.51      2.19 o 
   5  11   8        0.84        0.05      0.85 o 
   0  12   8        6.87        8.06      1.44 o 
   1  12   8       14.29       13.45      1.59 o 
   2  12   8        0.37       -0.68      0.68 o 
   3  12   8        0.31       -0.17      0.82 o 
   4  12   8        3.77        5.91      1.29 o 
   5  12   8        2.43        2.39      1.16 o 
   2  13   8        2.55        2.95      1.59 o 
   3  13   8        2.79        3.34      1.71 o 
   4  13   8       15.33       19.37      3.00 o 
   1 -10   9        2.44        0.81      1.42 o 
   2 -10   9       15.97       17.01      2.60 o 
   3 -10   9        1.60        2.48      1.76 o 
  -4  -9   9        0.00       -0.38      0.87 o 
  -3  -9   9       11.51       14.98      1.90 o 
  -2  -9   9        0.08        0.43      0.91 o 
  -1  -9   9        5.46        4.06      1.06 o 
   0  -9   9        3.83        3.74      1.07 o 
   1  -9   9        0.47        0.69      1.10 o 
   2  -9   9       12.51       14.30      2.31 o 
   3  -9   9        6.33       11.25      2.34 o 
   4  -9   9        7.88        9.11      2.41 o 
  -5  -8   9        0.48       -0.45      0.85 o 
  -4  -8   9        2.21        1.18      0.98 o 
  -3  -8   9        0.04        1.19      0.89 o 
  -2  -8   9        1.23        0.09      0.78 o 
  -1  -8   9        1.86        1.49      0.83 o 
   0  -8   9        1.41        2.30      0.91 o 
   1  -8   9       22.59       21.98      2.16 o 
   2  -8   9        0.11        0.59      0.64 o 
   3  -8   9        0.05       -1.00      1.22 o 
   4  -8   9        1.74        0.11      1.33 o 
   5  -8   9        9.16        6.95      2.31 o 
  -5  -7   9        0.41       -0.60      0.87 o 
  -4  -7   9        0.01       -0.28      0.78 o 
  -3  -7   9       13.04       14.74      1.45 o 
  -2  -7   9       18.84       21.31      2.03 o 
  -1  -7   9        7.68        5.45      1.17 o 
   0  -7   9       36.47       34.70      1.77 o 
   1  -7   9        0.02       -0.49      0.49 o 
   2  -7   9       19.80       18.30      2.83 o 
   3  -7   9       46.14       43.60      2.23 o 
   4  -7   9        0.57        0.48      0.70 o 
   5  -7   9        5.13        4.65      1.92 o 
  -6  -6   9        2.07        1.91      1.91 o 
  -5  -6   9        1.00        0.05      0.84 o 
  -4  -6   9       10.03        8.76      1.72 o 
  -3  -6   9        6.58        6.83      1.09 o 
  -2  -6   9        0.92        1.56      0.74 o 
  -1  -6   9      119.84      115.56      4.56 o 
   0  -6   9      164.37      147.45      3.90 o 
   1  -6   9       47.70       45.76      2.01 o 
   2  -6   9      183.78      188.90      4.86 o 
   3  -6   9      145.56      148.47      4.27 o 
   4  -6   9        1.47        2.46      0.84 o 
   5  -6   9        1.71        0.43      0.82 o 
   6  -6   9        0.43        0.27      0.82 o 
  -6  -5   9        2.88        6.04      1.30 o 
  -5  -5   9        0.04       -0.31      0.84 o 
  -4  -5   9        0.58       -0.18      0.74 o 
  -3  -5   9        0.04       -0.59      0.60 o 
  -2  -5   9        3.07        4.15      1.07 o 
  -1  -5   9       75.77       76.05      3.50 o 
   0  -5   9       10.75        9.67      1.00 o 
   1  -5   9        1.13        1.54      0.65 o 
   2  -5   9        3.95        3.40      0.77 o 
   3  -5   9       13.28       15.47      1.33 o 
   4  -5   9      161.75      158.41      4.50 o 
   5  -5   9       53.12       60.47      2.99 o 
   6  -5   9       15.22       17.33      1.74 o 
   7  -5   9       15.53       20.12      3.04 o 
  -6  -4   9        6.45        7.19      3.21 o 
  -5  -4   9        4.88        5.71      1.37 o 
  -4  -4   9        0.06        0.01      0.79 o 
  -3  -4   9       14.94       12.23      1.45 o 
  -2  -4   9        4.79        5.89      0.94 o 
  -1  -4   9        2.69        2.80      1.05 o 
   0  -4   9      108.38      106.00      3.52 o 
   1  -4   9      179.75      169.02      4.21 o 
   2  -4   9       97.90       93.65      2.98 o 
   3  -4   9       68.63       67.93      2.56 o 
   4  -4   9      160.00      162.44      4.52 o 
   5  -4   9        0.15        0.96      0.82 o 
   6  -4   9       19.93       20.28      1.79 o 
   7  -4   9        4.11       -0.02      1.57 o 
  -6  -3   9        0.83        1.52      1.58 o 
  -5  -3   9        0.12       -0.73      0.73 o 
  -4  -3   9      185.94      179.35      4.88 o 
  -3  -3   9       67.63       64.68      3.52 o 
  -2  -3   9       72.32       73.61      2.61 o 
  -1  -3   9       24.01       19.91      1.45 o 
   0  -3   9       78.88       80.30      2.51 o 
   1  -3   9       68.04       71.35      2.38 o 
   2  -3   9      116.14      102.88      3.09 o 
   3  -3   9        0.06       -0.45      0.45 o 
   4  -3   9       44.17       54.19      2.31 o 
   5  -3   9        1.44        0.68      0.68 o 
   6  -3   9       14.02       12.45      1.48 o 
   7  -3   9       16.08       22.22      2.79 o 
   8  -3   9        4.87        5.05      2.09 o 
  -6  -2   9        4.63        5.03      1.23 o 
  -5  -2   9        4.45        5.33      2.04 o 
  -4  -2   9       16.97       18.01      1.50 o 
  -3  -2   9       39.64       39.82      1.98 o 
  -2  -2   9       75.58       72.68      2.55 o 
  -1  -2   9       53.71       52.42      1.59 o 
   0  -2   9       45.67       45.64      1.81 o 
   1  -2   9        2.82        1.12      0.50 o 
   2  -2   9       18.20       20.35      2.28 o 
   3  -2   9      134.36      120.92      4.01 o 
   4  -2   9       14.13       12.77      1.21 o 
   5  -2   9        0.70        0.82      0.65 o 
   6  -2   9        0.30        0.90      0.67 o 
   7  -2   9       23.71       27.63      2.97 o 
   8  -2   9        1.90        2.39      1.81 o 
  -6  -1   9       34.43       35.51      2.92 o 
  -5  -1   9       27.65       25.31      1.82 o 
  -4  -1   9        6.59        6.58      1.11 o 
  -3  -1   9      113.00      110.63      3.36 o 
  -2  -1   9      287.10      280.36      6.07 o 
  -1  -1   9        0.19        0.16      0.38 o 
   0  -1   9        0.78        0.87      0.51 o 
   1  -1   9      168.04      171.86      4.07 o 
   2  -1   9      167.51      150.17      3.81 o 
   3  -1   9      887.12      845.87     15.09 o 
   4  -1   9       74.57       68.58      2.58 o 
   5  -1   9        8.12        8.54      1.77 o 
   6  -1   9        0.04        0.17      0.63 o 
   7  -1   9        2.24        3.22      1.52 o 
   8  -1   9        2.84        1.28      1.64 o 
  -7   0   9        9.57        8.42      1.85 o 
  -6   0   9       63.79       65.47      3.77 o 
  -5   0   9       50.09       50.40      3.12 o 
  -4   0   9       20.42       19.89      1.88 o 
  -3   0   9        5.73        7.33      1.28 o 
  -2   0   9        6.75        6.61      1.13 o 
  -1   0   9       91.31       95.89      3.55 o 
   0   0   9       58.58       58.21      1.99 o 
   1   0   9       30.74       31.65      1.47 o 
   2   0   9       36.63       37.42      1.64 o 
   3   0   9        1.03        1.08      0.65 o 
   4   0   9        1.56        2.01      0.71 o 
   5   0   9        3.68        2.05      0.77 o 
   6   0   9       60.83       57.12      2.53 o 
   7   0   9        2.34        1.94      1.39 o 
   8   0   9       39.92       34.09      3.29 o 
  -7   1   9        3.14        3.33      1.60 o 
  -6   1   9        1.18        1.23      1.35 o 
  -5   1   9       34.53       35.33      2.66 o 
  -4   1   9       12.12       11.12      1.56 o 
  -3   1   9       42.88       41.82      2.43 o 
  -2   1   9       19.32       22.58      1.72 o 
  -1   1   9      134.04      130.74      3.24 o 
   0   1   9        5.72        6.75      0.77 o 
   1   1   9        6.90        8.30      0.81 o 
   2   1   9      167.17      163.10      3.93 o 
   3   1   9      149.67      136.85      3.60 o 
   4   1   9      198.58      197.42      4.82 o 
   5   1   9       51.10       53.19      2.29 o 
   6   1   9        1.55       -0.41      0.56 o 
   7   1   9        0.73        0.12      1.00 o 
   8   1   9        4.76        6.88      1.91 o 
  -6   2   9        5.25        5.23      1.61 o 
  -5   2   9        1.39        2.35      1.24 o 
  -4   2   9        6.26        4.95      1.27 o 
  -3   2   9        3.21        3.99      1.06 o 
  -2   2   9        6.54        6.96      0.81 o 
  -1   2   9      111.37      110.80      2.89 o 
   0   2   9      125.72      117.42      2.99 o 
   1   2   9        5.04        6.50      0.72 o 
   2   2   9        8.23        7.54      0.80 o 
   3   2   9       26.37       24.79      1.39 o 
   4   2   9       49.35       53.07      2.15 o 
   5   2   9       82.91       71.95      3.28 o 
   6   2   9       19.89       16.09      2.10 o 
   7   2   9       41.69       35.85      3.05 o 
   8   2   9        0.16       -0.94      1.25 o 
  -4   3   9       44.57       47.75      2.69 o 
  -3   3   9       14.89       15.68      1.50 o 
  -2   3   9        6.59        6.81      0.85 o 
  -1   3   9       12.66       13.93      1.32 o 
   0   3   9        8.02        7.76      0.61 o 
   1   3   9      353.64      361.81      5.65 o 
   2   3   9      127.76      114.06      4.66 o 
   3   3   9       49.52       50.98      1.98 o 
   4   3   9      115.50      111.69      3.29 o 
   5   3   9      161.31      151.51      4.17 o 
   6   3   9       40.74       37.35      2.96 o 
   7   3   9        4.02        1.36      1.27 o 
  -2   4   9       63.30       61.97      3.09 o 
  -1   4   9       33.05       31.02      1.15 o 
   0   4   9       81.95       76.13      1.84 o 
   1   4   9      223.39      231.31      4.01 o 
   2   4   9      772.61      745.37     13.17 o 
   3   4   9        1.50        1.97      0.64 o 
   4   4   9        0.34        0.43      0.49 o 
   5   4   9        2.27        1.74      0.72 o 
   6   4   9        5.96        4.45      1.46 o 
   7   4   9       30.20       31.11      2.79 o 
  -2   5   9       62.75       60.89      2.31 o 
  -1   5   9       34.32       36.13      1.70 o 
   0   5   9      155.51      139.04      3.65 o 
   1   5   9       14.89       13.93      0.82 o 
   2   5   9        3.28        3.75      0.55 o 
   3   5   9      188.87      200.88      4.70 o 
   4   5   9       38.39       38.08      1.82 o 
   5   5   9       33.60       34.10      2.75 o 
   6   5   9       16.96       14.33      2.02 o 
   7   5   9       11.99        7.94      1.71 o 
  -4   6   9        0.09        0.92      1.02 o 
  -3   6   9      112.47      109.50      5.03 o 
  -2   6   9        7.84       10.51      1.11 o 
  -1   6   9       22.02       22.92      1.42 o 
   0   6   9       51.66       43.16      1.92 o 
   1   6   9      129.08      120.32      3.43 o 
   2   6   9        0.14       -0.07      0.70 o 
   3   6   9      126.28      115.97      5.08 o 
   4   6   9       16.81       13.89      1.91 o 
   5   6   9       64.53       66.56      3.79 o 
   6   6   9       20.96       22.76      2.44 o 
   7   6   9        2.94        3.00      1.50 o 
  -4   7   9        1.24        1.85      1.28 o 
  -3   7   9        0.48       -0.72      0.72 o 
  -2   7   9        1.48        1.69      0.72 o 
  -1   7   9        9.40        6.58      1.50 o 
   0   7   9        1.92        4.91      0.90 o 
   1   7   9        0.14        0.23      0.53 o 
   2   7   9        0.14        0.23      0.68 o 
   3   7   9      170.20      168.80      4.44 o 
   4   7   9        0.26       -0.26      0.94 o 
   5   7   9        0.06       -0.88      0.88 o 
   6   7   9        4.87        2.77      1.42 o 
   7   7   9        3.72        1.16      1.25 o 
  -4   8   9       60.76       57.74      3.98 o 
  -3   8   9       33.26       48.19      3.48 o 
  -2   8   9       69.98       66.61      4.05 o 
  -1   8   9       24.44       26.33      1.74 o 
   0   8   9        5.26        7.91      1.07 o 
   1   8   9        2.47        3.71      0.85 o 
   2   8   9        4.03        2.92      0.83 o 
   3   8   9       41.80       47.17      3.27 o 
   4   8   9      123.50      119.46      5.38 o 
   5   8   9        2.44        3.76      1.53 o 
   6   8   9       14.38       13.02      2.07 o 
  -3   9   9       22.48       23.21      1.85 o 
  -2   9   9        0.53        0.32      0.95 o 
  -1   9   9       29.59       29.26      1.87 o 
   0   9   9       34.92       35.68      2.00 o 
   1   9   9       41.13       43.68      2.21 o 
   2   9   9       49.70       53.19      2.42 o 
   3   9   9       17.95       18.13      1.58 o 
   4   9   9        4.11        3.12      1.41 o 
   5   9   9        8.04        7.33      1.72 o 
   6   9   9        2.14        4.37      1.72 o 
  -3  10   9        3.50        3.26      1.45 o 
  -2  10   9       22.61       28.76      2.09 o 
  -1  10   9        6.87        8.01      1.24 o 
   0  10   9       15.51       15.30      1.55 o 
   1  10   9        2.67        1.52      0.85 o 
   2  10   9        0.49        0.19      0.72 o 
   3  10   9        9.05        9.35      1.35 o 
   4  10   9       13.20       16.09      2.33 o 
   5  10   9       30.67       34.14      3.17 o 
   6  10   9        5.51        6.99      1.92 o 
  -2  11   9        2.03        5.00      1.64 o 
  -1  11   9        0.72       -0.65      0.81 o 
   0  11   9        5.80        4.75      1.10 o 
   1  11   9       35.13       34.34      2.16 o 
   2  11   9       25.23       26.71      3.23 o 
   3  11   9       32.43       29.68      2.12 o 
   4  11   9        2.67        2.37      0.99 o 
   5  11   9        0.08        0.50      1.37 o 
   6  11   9        6.59        4.81      1.74 o 
   0  12   9        0.80        1.34      1.37 o 
   1  12   9        0.16       -0.46      0.70 o 
   2  12   9       12.02        9.38      2.41 o 
   3  12   9        9.26       10.25      1.51 o 
   4  12   9       14.12       18.10      1.84 o 
   5  12   9        5.56        7.88      2.06 o 
   2 -10  10        0.04        2.54      1.75 o 
  -3  -9  10        8.52        9.87      1.73 o 
  -2  -9  10        0.06       -0.18      0.89 o 
  -1  -9  10        4.07        3.60      1.12 o 
   0  -9  10        0.17        0.99      0.75 o 
   1  -9  10       21.16       27.85      3.06 o 
   2  -9  10        5.82        3.60      1.84 o 
   3  -9  10        4.19        2.55      1.83 o 
  -4  -8  10        0.89        1.80      1.38 o 
  -3  -8  10        1.37        2.75      1.19 o 
  -2  -8  10        0.26        0.93      0.98 o 
  -1  -8  10        0.61        1.06      0.86 o 
   0  -8  10        0.23        2.05      0.96 o 
   1  -8  10       60.26       60.58      2.58 o 
   2  -8  10        0.98        0.64      0.74 o 
   3  -8  10        8.38        9.13      1.31 o 
   4  -8  10        9.97        9.03      2.31 o 
  -5  -7  10        3.06        1.09      1.75 o 
  -4  -7  10        4.38        2.05      1.03 o 
  -3  -7  10       28.09       42.10      3.00 o 
  -2  -7  10       37.67       36.90      2.68 o 
  -1  -7  10        0.03        0.14      0.77 o 
   0  -7  10        0.36        0.26      0.73 o 
   1  -7  10        0.04        0.08      0.61 o 
   2  -7  10        8.61        7.30      1.10 o 
   3  -7  10      178.07      185.35      5.17 o 
   4  -7  10       13.71       14.91      3.00 o 
   5  -7  10       24.00       26.14      2.70 o 
  -5  -6  10        0.03        0.34      0.96 o 
  -4  -6  10        3.06        4.92      1.27 o 
  -3  -6  10        1.31        0.09      0.78 o 
  -2  -6  10        0.45        0.89      0.91 o 
  -1  -6  10       33.21       36.16      2.52 o 
   0  -6  10       86.99       84.74      2.89 o 
   1  -6  10        0.83        0.39      1.25 o 
   2  -6  10       58.89       61.40      3.24 o 
   3  -6  10      103.35       98.60      3.44 o 
   4  -6  10        5.07        6.12      1.14 o 
   5  -6  10        4.99        2.59      0.99 o 
   6  -6  10        0.41        0.79      1.02 o 
  -5  -5  10        7.40        6.52      1.35 o 
  -4  -5  10        8.54        6.14      2.09 o 
  -3  -5  10        0.92        0.39      0.78 o 
  -2  -5  10        4.89        4.28      1.24 o 
  -1  -5  10       23.96       25.57      2.12 o 
   0  -5  10       24.75       24.83      1.83 o 
   1  -5  10        0.32        0.44      0.53 o 
   2  -5  10        2.93        2.90      1.40 o 
   3  -5  10        5.45        7.12      1.11 o 
   4  -5  10       44.86       48.08      2.41 o 
   5  -5  10       50.84       53.06      2.65 o 
   6  -5  10       44.13       55.31      4.46 o 
  -6  -4  10        2.17        1.98      2.05 o 
  -5  -4  10       22.35       19.93      1.82 o 
  -4  -4  10        0.25        0.56      0.82 o 
  -3  -4  10       29.74       28.55      3.10 o 
  -2  -4  10        0.03       -0.25      0.76 o 
  -1  -4  10       29.27       30.51      2.22 o 
   0  -4  10       13.59       12.84      1.12 o 
   1  -4  10        1.11        0.52      0.84 o 
   2  -4  10       23.24       22.23      1.48 o 
   3  -4  10       16.95       12.37      1.96 o 
   4  -4  10       16.85       17.48      2.81 o 
   5  -4  10        0.01       -0.21      0.64 o 
   6  -4  10        4.57        3.11      1.04 o 
   7  -4  10        1.90        4.13      1.18 o 
  -6  -3  10       15.02       17.24      1.90 o 
  -5  -3  10        4.69        5.60      1.25 o 
  -4  -3  10      160.18      163.79      4.73 o 
  -3  -3  10        8.12        8.04      1.17 o 
  -2  -3  10        0.98        1.36      0.70 o 
  -1  -3  10        4.08        6.25      1.21 o 
   0  -3  10        3.69        4.04      1.20 o 
   1  -3  10       21.63       17.65      1.27 o 
   2  -3  10        4.06        4.45      0.81 o 
   3  -3  10        0.13       -0.34      0.34 o 
   4  -3  10        0.65       -0.26      0.68 o 
   5  -3  10        7.31       10.15      3.06 o 
   6  -3  10        9.75       13.20      1.57 o 
   7  -3  10        0.25        0.24      0.91 o 
  -6  -2  10        0.58       -0.48      0.92 o 
  -5  -2  10        0.48        0.74      0.87 o 
  -4  -2  10       10.66       11.36      1.42 o 
  -3  -2  10        3.83        4.44      0.99 o 
  -2  -2  10       43.30       44.93      2.09 o 
  -1  -2  10       48.85       53.78      2.92 o 
   0  -2  10        2.36        0.91      0.76 o 
   1  -2  10        0.71       -0.06      0.49 o 
   2  -2  10      163.50      168.61      4.33 o 
   3  -2  10       62.28       64.76      3.61 o 
   4  -2  10        0.11       -0.37      0.48 o 
   5  -2  10        8.41       10.40      1.27 o 
   6  -2  10        1.16        1.08      0.76 o 
   7  -2  10       44.71       48.96      4.02 o 
   8  -2  10       10.42       13.27      2.65 o 
  -6  -1  10       14.85       16.27      2.18 o 
  -5  -1  10       16.54       18.04      2.16 o 
  -4  -1  10        2.08        3.41      1.02 o 
  -3  -1  10        4.01        4.57      1.23 o 
  -2  -1  10       54.33       56.04      3.02 o 
  -1  -1  10        0.08       -0.52      0.53 o 
   0  -1  10        1.31        1.02      0.72 o 
   1  -1  10       29.84       27.54      1.47 o 
   2  -1  10       99.33       95.69      2.97 o 
   3  -1  10        4.19        3.67      0.83 o 
   4  -1  10        5.34        4.61      0.89 o 
   5  -1  10        0.01       -0.49      0.49 o 
   6  -1  10        0.02        0.60      0.67 o 
   7  -1  10        5.73        9.26      2.15 o 
   8  -1  10       12.39       14.50      2.51 o 
  -6   0  10       12.41        9.19      1.93 o 
  -5   0  10       24.10       19.22      2.06 o 
  -4   0  10        0.39        1.10      1.14 o 
  -3   0  10       32.01       36.16      2.48 o 
  -2   0  10      134.01      139.57      5.08 o 
  -1   0  10       26.41       30.24      1.89 o 
   0   0  10       18.97       15.66      1.12 o 
   1   0  10       81.75       86.28      2.65 o 
   2   0  10        1.59        1.15      0.62 o 
   3   0  10       57.00       61.69      2.82 o 
   4   0  10       19.86       14.89      1.29 o 
   5   0  10       16.11       14.95      1.40 o 
   6   0  10       32.53       29.00      1.95 o 
   7   0  10        0.30       -0.31      1.24 o 
   8   0  10       32.14       34.25      3.43 o 
  -6   1  10        1.73        0.77      1.38 o 
  -5   1  10        0.38        1.03      1.26 o 
  -4   1  10        0.57       -0.75      0.89 o 
  -3   1  10       17.28       13.86      1.60 o 
  -2   1  10        8.00        6.56      1.25 o 
  -1   1  10        2.69        3.38      0.68 o 
   0   1  10      113.21      116.94      3.13 o 
   1   1  10       40.35       37.07      1.66 o 
   2   1  10       24.86       23.52      1.36 o 
   3   1  10       84.61       91.89      2.92 o 
   4   1  10      109.56      103.94      3.29 o 
   5   1  10       12.57       14.92      1.40 o 
   6   1  10       11.23       11.71      1.37 o 
   7   1  10        8.76       10.03      2.01 o 
   8   1  10        0.06        0.48      1.49 o 
  -5   2  10        0.12       -0.84      1.10 o 
  -4   2  10        0.14        0.49      0.98 o 
  -3   2  10       27.33       31.65      2.22 o 
  -2   2  10       27.34       29.47      2.09 o 
  -1   2  10      117.72      118.86      3.14 o 
   0   2  10      285.83      270.92      5.65 o 
   1   2  10       42.33       44.78      1.80 o 
   2   2  10       40.65       48.02      1.95 o 
   3   2  10       35.90       33.44      1.69 o 
   4   2  10       45.72       44.17      2.06 o 
   5   2  10       54.92       48.96      2.29 o 
   6   2  10       47.64       41.05      2.21 o 
   7   2  10       15.29       18.80      2.40 o 
   8   2  10        5.82        7.31      1.99 o 
  -3   3  10       24.44       23.53      1.93 o 
  -2   3  10       25.16       25.19      1.90 o 
  -1   3  10       90.93       88.53      3.24 o 
   0   3  10        3.41        2.22      0.46 o 
   1   3  10       63.08       58.58      2.07 o 
   2   3  10      226.16      232.71      5.20 o 
   3   3  10      105.89       97.23      2.99 o 
   4   3  10       11.27       12.19      2.25 o 
   5   3  10       90.81       78.78      3.22 o 
   6   3  10        6.28        2.58      1.40 o 
   7   3  10        4.95        7.06      1.78 o 
   8   3  10        8.56       11.54      2.23 o 
  -2   4  10       73.69       81.53      3.77 o 
  -1   4  10      253.70      241.09      4.26 o 
   0   4  10      102.36      100.82      2.29 o 
   1   4  10      134.46      137.59      3.53 o 
   2   4  10      451.10      442.72      8.59 o 
   3   4  10        0.34       -0.71      0.73 o 
   4   4  10       24.56       22.28      2.27 o 
   5   4  10       14.80       16.35      1.41 o 
   6   4  10        0.33        1.33      1.21 o 
   7   4  10       44.90       55.77      3.81 o 
   8   4  10        2.99        3.01      1.68 o 
  -2   5  10        0.09        0.22      0.53 o 
  -1   5  10        4.62        4.92      0.83 o 
   0   5  10       43.89       45.95      3.90 o 
   1   5  10       42.41       47.59      2.00 o 
   2   5  10       11.00       12.83      1.78 o 
   3   5  10       37.85       38.78      1.82 o 
   4   5  10       46.06       42.35      2.03 o 
   5   5  10        2.52        3.53      1.53 o 
   6   5  10        0.90       -0.85      0.85 o 
   7   5  10        8.90        6.33      1.76 o 
  -4   6  10       14.34       14.49      2.15 o 
  -3   6  10       66.45       60.52      3.64 o 
  -2   6  10        1.85        2.82      0.78 o 
  -1   6  10        4.27        6.04      0.92 o 
   0   6  10       18.61       14.53      1.23 o 
   1   6  10        2.44        4.25      0.82 o 
   2   6  10      181.84      177.22      6.73 o 
   3   6  10       26.13       24.93      2.48 o 
   4   6  10        2.74        3.14      0.80 o 
   5   6  10       34.48       42.45      3.23 o 
   6   6  10       44.29       44.95      3.41 o 
   7   6  10        1.51        0.25      1.26 o 
  -4   7  10       25.95       31.17      3.00 o 
  -3   7  10        1.46        1.80      1.09 o 
  -2   7  10        3.25        3.15      0.83 o 
  -1   7  10        1.72        0.47      0.61 o 
   0   7  10       23.68       25.04      1.60 o 
   1   7  10       15.70       19.62      1.46 o 
   2   7  10       92.09       88.47      4.48 o 
   3   7  10       52.54       57.11      3.67 o 
   4   7  10        7.88        7.23      1.65 o 
   5   7  10        6.85        6.15      1.72 o 
   6   7  10        2.79        3.84      1.43 o 
   7   7  10        0.89        0.34      1.24 o 
  -3   8  10        9.74       12.04      2.16 o 
  -2   8  10       46.63       47.34      2.33 o 
  -1   8  10        8.06        8.68      1.20 o 
   0   8  10        1.69        0.19      0.67 o 
   1   8  10       12.52       12.50      1.99 o 
   2   8  10       32.06       25.40      1.76 o 
   3   8  10       92.29       99.27      5.05 o 
   4   8  10       15.44       11.32      2.00 o 
   5   8  10        9.22       14.32      2.24 o 
   6   8  10       34.00       39.03      3.25 o 
   7   8  10        2.76        0.52      1.35 o 
  -3   9  10        9.48        9.92      2.16 o 
  -2   9  10        3.47        1.73      0.87 o 
  -1   9  10       19.12       20.24      1.69 o 
   0   9  10       30.61       30.56      1.90 o 
   1   9  10       54.46       57.80      2.59 o 
   2   9  10       85.12       90.52      3.30 o 
   3   9  10       29.72       30.29      2.96 o 
   4   9  10        9.76        8.89      1.99 o 
   5   9  10        4.16        4.88      1.70 o 
   6   9  10        0.00       -1.20      1.20 o 
   7   9  10        5.69        7.15      1.99 o 
  -2  10  10        1.24        0.45      0.89 o 
  -1  10  10        1.98        0.56      1.06 o 
   0  10  10        7.62        5.75      1.14 o 
   1  10  10        4.68        4.89      1.18 o 
   2  10  10        9.14       10.43      1.40 o 
   3  10  10        4.16        4.44      1.77 o 
   4  10  10       18.20       21.39      2.75 o 
   5  10  10       22.26       27.13      3.00 o 
   6  10  10        0.65        1.72      1.55 o 
  -1  11  10       15.16       18.60      2.58 o 
   0  11  10       14.01       13.48      1.57 o 
   1  11  10       15.93       18.39      1.75 o 
   2  11  10       31.41       34.06      2.37 o 
   3  11  10       30.53       31.71      2.22 o 
   4  11  10        0.04       -1.17      1.17 o 
   5  11  10        0.28        0.67      1.54 o 
   1  12  10        6.10        5.44      1.89 o 
   2  12  10        5.37        5.09      1.67 o 
   3  12  10        1.21        0.99      1.20 o 
  -2  -9  11        4.85        4.47      1.42 o 
  -1  -9  11        0.99        2.14      1.01 o 
   0  -9  11        0.38        2.96      1.10 o 
   2  -9  11       15.94       11.92      2.50 o 
  -3  -8  11        3.00        0.25      1.01 o 
  -2  -8  11        5.88        4.78      1.32 o 
  -1  -8  11        3.57        3.81      1.28 o 
   0  -8  11        0.07        1.27      0.90 o 
   1  -8  11       41.34       45.78      2.34 o 
   2  -8  11       60.58       65.29      2.89 o 
   3  -8  11        1.42        2.42      1.03 o 
  -3  -7  11       11.11       12.49      1.85 o 
  -2  -7  11        9.87       12.54      1.73 o 
  -1  -7  11        8.73        7.02      1.35 o 
   0  -7  11        3.13        3.50      1.07 o 
   1  -7  11        0.97        0.02      0.81 o 
   2  -7  11        7.16        8.02      1.20 o 
   3  -7  11       29.40       28.51      2.04 o 
   4  -7  11        0.04        1.08      1.38 o 
   5  -7  11        7.95        6.90      1.78 o 
  -4  -6  11        5.41        9.11      1.79 o 
  -3  -6  11        5.93        8.14      1.64 o 
  -2  -6  11        1.18        1.35      1.02 o 
  -1  -6  11       30.68       33.11      2.54 o 
   0  -6  11       14.22       14.17      1.72 o 
   1  -6  11       39.18       42.02      2.12 o 
   2  -6  11        4.75        6.05      1.09 o 
   3  -6  11       91.22       94.21      4.10 o 
   4  -6  11       14.28       13.80      1.54 o 
   5  -6  11        1.69        0.74      2.07 o 
   6  -6  11        0.26        1.26      1.23 o 
  -5  -5  11       10.06       12.75      2.81 o 
  -4  -5  11        1.87        0.29      0.83 o 
  -3  -5  11        1.01        1.12      1.07 o 
  -2  -5  11        0.00        0.15      0.88 o 
  -1  -5  11        1.74        1.38      0.93 o 
   0  -5  11        2.67        3.17      1.07 o 
   1  -5  11        4.72        3.40      0.97 o 
   2  -5  11       19.77       17.74      1.48 o 
   3  -5  11        2.80        2.67      1.13 o 
   4  -5  11        2.08        2.74      0.96 o 
   5  -5  11        0.04       -0.37      1.04 o 
   6  -5  11        1.09        0.55      0.83 o 
  -5  -4  11        2.91        1.53      1.09 o 
  -4  -4  11        2.22        3.95      1.16 o 
  -3  -4  11       28.99       34.41      2.77 o 
  -2  -4  11       35.77       42.25      2.89 o 
  -1  -4  11        0.21        1.67      0.99 o 
   0  -4  11       63.16       65.96      2.52 o 
   1  -4  11       16.29       14.55      2.59 o 
   2  -4  11        4.26        4.22      0.87 o 
   3  -4  11        0.03        0.05      0.63 o 
   4  -4  11        0.55       -0.13      0.67 o 
   5  -4  11        0.06        0.42      0.80 o 
   6  -4  11       10.45        8.90      1.49 o 
  -5  -3  11        4.63        1.29      1.08 o 
  -4  -3  11       32.08       31.41      2.15 o 
  -3  -3  11        8.51        9.50      1.34 o 
  -2  -3  11        0.45       -0.25      0.84 o 
  -1  -3  11       29.49       30.41      2.33 o 
   0  -3  11       70.09       66.69      2.47 o 
   1  -3  11       57.63       56.74      2.30 o 
   2  -3  11        1.69        2.49      0.73 o 
   3  -3  11       68.39       73.74      2.85 o 
   4  -3  11        0.39        0.93      0.72 o 
   5  -3  11        2.67        1.80      0.87 o 
   6  -3  11        0.87        0.98      0.93 o 
   7  -3  11        8.89        8.54      1.57 o 
  -5  -2  11        3.76        2.70      1.50 o 
  -4  -2  11        0.67        1.54      0.95 o 
  -3  -2  11        4.04        3.48      0.98 o 
  -2  -2  11       24.67       24.83      2.27 o 
  -1  -2  11       82.35       85.89      3.92 o 
   0  -2  11       92.42       91.28      2.90 o 
   1  -2  11        0.02        0.07      0.57 o 
   2  -2  11       37.83       34.90      2.55 o 
   3  -2  11      153.48      159.25      4.45 o 
   4  -2  11        2.67        2.62      0.85 o 
   5  -2  11       29.67       30.77      2.04 o 
   6  -2  11       10.93       14.42      1.63 o 
   7  -2  11       76.99       84.47      3.65 o 
  -5  -1  11        0.62        1.43      1.33 o 
  -4  -1  11       13.08       13.77      1.94 o 
  -3  -1  11       22.06       20.36      2.11 o 
  -2  -1  11        4.70        3.90      1.26 o 
  -1  -1  11       10.27       12.37      1.55 o 
   0  -1  11        0.01       -0.07      0.97 o 
   1  -1  11        9.74        8.84      1.11 o 
   2  -1  11      123.42      120.57      3.57 o 
   3  -1  11       12.28       11.50      1.22 o 
   4  -1  11       19.33       18.08      1.51 o 
   5  -1  11        0.01       -0.08      0.66 o 
   6  -1  11       44.47       43.87      2.43 o 
   7  -1  11       14.81       16.31      1.78 o 
   8  -1  11        8.21       10.64      2.50 o 
  -5   0  11        0.95        0.43      1.24 o 
  -4   0  11       14.41       15.24      1.95 o 
  -3   0  11       32.51       32.50      2.44 o 
  -2   0  11       31.57       30.50      2.38 o 
  -1   0  11      184.63      172.82      5.91 o 
   0   0  11        0.53        0.52      0.55 o 
   1   0  11        0.01        0.05      0.53 o 
   2   0  11      174.17      168.06      4.36 o 
   3   0  11        8.86        7.96      1.06 o 
   4   0  11      116.74       99.37      3.35 o 
   5   0  11       15.59       12.28      1.38 o 
   6   0  11       20.56       21.26      1.80 o 
   7   0  11        2.28        2.35      1.10 o 
   8   0  11        0.06        0.61      1.60 o 
  -5   1  11        7.03        6.53      1.64 o 
  -4   1  11        0.55       -0.07      1.06 o 
  -3   1  11        6.71        7.25      1.43 o 
  -2   1  11        2.09        1.47      0.95 o 
  -1   1  11        0.55       -0.09      0.59 o 
   0   1  11      183.29      186.28      4.44 o 
   1   1  11      194.77      196.93      4.70 o 
   2   1  11      151.47      142.95      3.90 o 
   3   1  11      308.44      297.21      6.63 o 
   4   1  11      310.69      281.59      6.54 o 
   5   1  11        9.25        8.46      1.18 o 
   6   1  11        0.18       -0.38      0.77 o 
   7   1  11        8.40        9.40      2.11 o 
   8   1  11        5.40        6.50      2.08 o 
  -4   2  11        0.39       -0.69      1.01 o 
  -3   2  11        3.56        4.72      1.24 o 
  -2   2  11       97.63       89.59      3.84 o 
  -1   2  11        0.04        0.06      0.53 o 
   0   2  11      179.45      172.10      4.20 o 
   1   2  11       75.93       74.14      2.50 o 
   2   2  11       81.10       73.56      2.58 o 
   3   2  11      130.83      118.69      3.56 o 
   4   2  11       14.01       13.01      1.31 o 
   5   2  11        4.34        4.08      0.96 o 
   6   2  11       79.96       74.73      4.64 o 
   7   2  11        7.65       12.54      2.28 o 
   8   2  11        1.15        1.50      1.61 o 
  -2   3  11        0.46        0.04      0.79 o 
  -1   3  11       25.09       24.58      1.42 o 
   0   3  11        1.04        0.90      0.56 o 
   1   3  11       27.69       29.20      1.54 o 
   2   3  11      125.85      121.81      3.46 o 
   3   3  11       99.35       95.29      3.07 o 
   4   3  11       28.84       31.89      1.84 o 
   5   3  11       14.14       11.02      1.27 o 
   6   3  11       13.41       15.70      1.57 o 
   7   3  11        4.27        4.50      1.79 o 
   8   3  11        5.13        3.21      1.84 o 
  -1   4  11       49.05       42.97      2.41 o 
   0   4  11        3.84        2.42      0.62 o 
   1   4  11        0.50        0.16      0.53 o 
   2   4  11       62.86       56.53      2.28 o 
   3   4  11        0.26        0.44      0.56 o 
   4   4  11       32.92       32.60      1.87 o 
   5   4  11       67.21       64.82      2.70 o 
   6   4  11        0.39       -0.53      0.98 o 
   7   4  11        7.47        6.69      1.94 o 
   8   4  11        1.14        0.89      1.55 o 
  -3   5  11        1.72        1.27      0.93 o 
  -2   5  11        0.54        0.16      0.70 o 
  -1   5  11       11.08       10.68      1.10 o 
   0   5  11        1.39        1.36      0.65 o 
   1   5  11      151.31      148.78      6.03 o 
   2   5  11       13.25       12.50      2.54 o 
   3   5  11        0.05       -0.30      0.50 o 
   4   5  11        0.44        0.57      0.91 o 
   5   5  11       11.72       14.83      1.40 o 
   6   5  11        0.16        0.97      1.28 o 
   7   5  11        0.36        0.10      1.12 o 
   8   5  11       10.80       15.63      2.51 o 
  -4   6  11       35.19       39.29      3.26 o 
  -3   6  11       30.63       25.43      2.58 o 
  -2   6  11        3.60        2.65      0.96 o 
  -1   6  11        6.34        6.27      1.00 o 
   0   6  11       27.72       28.59      1.70 o 
   1   6  11       12.50       16.77      2.14 o 
   2   6  11       23.35       23.39      2.47 o 
   3   6  11        0.38        0.76      0.96 o 
   4   6  11       36.00       36.81      3.05 o 
   5   6  11       27.56       35.22      3.04 o 
   6   6  11        5.04        3.23      1.58 o 
   7   6  11        0.03       -0.60      1.29 o 
  -3   7  11        0.00       -0.56      0.77 o 
  -2   7  11        8.02        7.58      1.23 o 
  -1   7  11       10.21       11.06      1.61 o 
   0   7  11       81.43       83.05      3.63 o 
   1   7  11       61.30       59.99      3.70 o 
   2   7  11       82.75       77.79      4.32 o 
   3   7  11        4.65        6.26      1.67 o 
   4   7  11        3.89        4.23      1.50 o 
   5   7  11        0.36        0.11      1.25 o 
   6   7  11       15.42       12.94      2.26 o 
   7   7  11       23.07       27.35      3.10 o 
  -3   8  11        9.87        8.38      1.94 o 
  -2   8  11       34.07       31.21      2.02 o 
  -1   8  11        0.53        1.41      1.09 o 
   0   8  11        4.49        4.83      1.04 o 
   1   8  11        0.54        1.48      0.81 o 
   2   8  11        0.00        1.06      1.14 o 
   3   8  11       18.56       24.49      2.67 o 
   4   8  11        8.04       10.62      2.16 o 
   5   8  11        6.25        6.51      1.91 o 
   6   8  11       35.00       35.72      3.38 o 
   7   8  11       10.09       11.57      2.36 o 
  -2   9  11       13.26       15.13      1.59 o 
  -1   9  11        3.45        5.00      1.12 o 
   0   9  11       26.39       28.37      1.93 o 
   1   9  11       29.75       37.66      2.21 o 
   2   9  11        8.53        8.51      2.01 o 
   3   9  11        7.10       10.11      2.07 o 
   4   9  11        0.58       -1.24      1.24 o 
   5   9  11       25.82       26.58      3.07 o 
   6   9  11        0.01       -0.07      1.30 o 
  -1  10  11        1.24        0.13      0.83 o 
   0  10  11        0.08        0.02      1.12 o 
   1  10  11        1.25        0.31      0.76 o 
   2  10  11        0.49       -0.77      1.22 o 
   3  10  11       27.61       33.26      3.28 o 
   4  10  11       25.16       29.98      3.14 o 
   5  10  11       18.54       25.46      3.10 o 
   0  11  11       23.53       26.72      3.00 o 
   1  11  11       11.14       13.21      2.20 o 
  -1  -8  12       18.64       23.26      2.32 o 
   0  -8  12       11.58       12.61      1.87 o 
   1  -8  12       25.51       34.27      2.78 o 
   2  -8  12       45.09       40.21      3.89 o 
   3  -8  12        3.42        4.25      1.54 o 
  -2  -7  12        6.25        4.41      1.39 o 
  -1  -7  12        2.83        0.95      0.99 o 
   0  -7  12        4.00        2.91      1.11 o 
   1  -7  12        2.77        3.58      1.20 o 
   2  -7  12        2.08        1.46      0.95 o 
   3  -7  12        1.74        1.38      1.43 o 
   4  -7  12       15.89       18.54      2.35 o 
  -3  -6  12        3.89        5.39      1.64 o 
  -2  -6  12        3.21        2.39      1.26 o 
  -1  -6  12        1.65        2.86      1.16 o 
   0  -6  12        0.52       -0.44      0.69 o 
   1  -6  12        8.16        7.02      1.14 o 
   2  -6  12       12.81       13.09      1.98 o 
   3  -6  12        2.63        2.83      1.00 o 
   4  -6  12        6.91        7.66      1.32 o 
   5  -6  12        1.57        3.00      1.42 o 
  -3  -5  12        1.31        0.79      1.07 o 
  -2  -5  12        0.77        0.61      0.98 o 
  -1  -5  12        0.79        2.11      1.05 o 
   0  -5  12        1.37        0.97      0.85 o 
   1  -5  12       14.21       16.79      1.48 o 
   2  -5  12        4.00        4.44      1.16 o 
   3  -5  12        9.61       10.56      1.36 o 
   4  -5  12        0.01       -0.13      0.81 o 
   5  -5  12        8.07        7.22      1.61 o 
  -4  -4  12        6.02        5.44      1.70 o 
  -3  -4  12       23.04       28.17      2.74 o 
  -2  -4  12       21.74       19.39      2.17 o 
  -1  -4  12       13.69       14.67      1.86 o 
   0  -4  12        0.14       -0.67      0.69 o 
   1  -4  12        0.00       -0.10      0.58 o 
   2  -4  12        2.16        0.75      0.98 o 
   3  -4  12        1.48        1.47      0.76 o 
   4  -4  12        4.34        1.69      0.93 o 
   5  -4  12       11.78       14.14      1.65 o 
   6  -4  12       26.77       23.31      2.85 o 
  -5  -3  12       11.27        9.68      2.66 o 
  -4  -3  12        2.20        4.23      1.61 o 
  -3  -3  12        0.73        0.82      1.25 o 
  -2  -3  12        0.74        1.88      1.23 o 
  -1  -3  12        3.00        2.45      1.15 o 
   0  -3  12        7.50        8.90      1.49 o 
   1  -3  12        0.79        1.49      0.68 o 
   2  -3  12       13.85       18.23      1.50 o 
   3  -3  12        9.44        9.24      1.24 o 
   4  -3  12        6.67        7.45      1.20 o 
   5  -3  12        0.06        0.16      0.75 o 
   6  -3  12       63.07       75.11      7.01 o 
  -4  -2  12        0.73        0.21      1.11 o 
  -3  -2  12        2.64        2.38      1.30 o 
  -2  -2  12       22.84       23.14      2.30 o 
  -1  -2  12       23.18       18.41      2.00 o 
   0  -2  12        2.80        2.69      0.82 o 
   1  -2  12       28.10       27.93      2.96 o 
   2  -2  12        5.83        7.10      1.09 o 
   3  -2  12       69.54       60.22      2.66 o 
   4  -2  12       22.10       22.69      1.79 o 
   5  -2  12       57.98       56.35      3.65 o 
   6  -2  12        6.49        9.63      1.50 o 
  -5  -1  12        1.51        1.15      1.52 o 
  -4  -1  12        9.71        7.88      1.80 o 
  -3  -1  12        0.05        0.19      1.17 o 
  -2  -1  12        2.30        2.07      1.27 o 
  -1  -1  12       17.93       18.81      1.96 o 
   0  -1  12        0.10       -0.17      0.59 o 
   1  -1  12       51.80       57.03      2.51 o 
   2  -1  12       38.08       39.92      2.51 o 
   3  -1  12       45.97       46.49      2.29 o 
   4  -1  12        1.02        1.51      0.89 o 
   5  -1  12        5.58        9.18      1.33 o 
   6  -1  12        1.30        0.72      0.84 o 
   7  -1  12        0.19        1.89      1.26 o 
  -5   0  12        3.08        2.90      1.50 o 
  -4   0  12       20.68       23.29      2.34 o 
  -3   0  12       18.88       19.95      2.12 o 
  -2   0  12        0.11        0.44      0.93 o 
  -1   0  12      116.88      119.34      4.83 o 
   0   0  12        3.84        6.73      1.67 o 
   1   0  12       94.10       94.95      3.10 o 
   2   0  12        4.31        6.50      1.04 o 
   3   0  12        7.77        6.17      1.03 o 
   4   0  12       18.85       16.37      1.50 o 
   5   0  12       49.96       46.05      2.45 o 
   6   0  12        4.42        7.20      1.31 o 
   7   0  12        0.01       -0.94      0.94 o 
  -5   1  12        2.76        5.31      1.64 o 
  -4   1  12        0.08        1.51      1.35 o 
  -3   1  12       12.23       11.22      1.66 o 
  -2   1  12       18.75       20.30      2.05 o 
  -1   1  12        0.27        0.44      0.88 o 
   0   1  12       21.68       23.74      1.51 o 
   1   1  12      199.85      203.82      5.00 o 
   2   1  12      217.34      224.97      5.46 o 
   3   1  12       23.03       21.03      2.37 o 
   4   1  12       18.44       15.32      1.43 o 
   5   1  12       25.02       22.29      1.79 o 
   6   1  12        4.01        4.24      1.14 o 
   7   1  12       11.15        9.57      1.57 o 
  -4   2  12        0.41        1.13      1.25 o 
  -3   2  12       10.98       10.80      1.64 o 
  -2   2  12       68.75       69.89      3.50 o 
  -1   2  12        7.90        9.08      1.37 o 
   0   2  12        5.48        5.23      0.87 o 
   1   2  12      220.37      220.03      5.29 o 
   2   2  12        0.02        0.04      0.67 o 
   3   2  12        0.19       -0.37      0.61 o 
   4   2  12        6.08        6.80      1.10 o 
   5   2  12        0.24        0.24      0.72 o 
   6   2  12       25.75       23.96      1.92 o 
   7   2  12        1.68        0.91      1.64 o 
  -2   3  12       14.81       19.23      1.81 o 
  -1   3  12        6.37        5.51      1.21 o 
   0   3  12       43.92       43.51      2.46 o 
   1   3  12       40.86       39.55      1.88 o 
   2   3  12        1.40        3.36      0.80 o 
   3   3  12        0.85        1.52      0.83 o 
   4   3  12       10.57       14.97      1.43 o 
   5   3  12        8.25        6.10      1.30 o 
   6   3  12        3.71        4.99      1.12 o 
   7   3  12       10.26        7.75      2.17 o 
   8   3  12        7.82       10.79      2.52 o 
  -1   4  12        0.02       -0.48      0.87 o 
   0   4  12       10.29       11.34      1.85 o 
   1   4  12       14.40       14.61      1.98 o 
   2   4  12        0.00        0.40      0.61 o 
   3   4  12       10.33        8.34      1.10 o 
   4   4  12       23.67       27.45      1.86 o 
   5   4  12       10.60        9.58      1.28 o 
   6   4  12        0.88       -0.12      0.93 o 
   7   4  12        1.17        0.73      1.43 o 
   8   4  12        1.03        0.13      1.65 o 
  -3   5  12        7.91       10.24      1.80 o 
  -2   5  12       10.91        7.54      1.51 o 
  -1   5  12       83.50       90.40      4.48 o 
   0   5  12       56.05       65.83      3.85 o 
   1   5  12       84.79       94.71      4.79 o 
   2   5  12        1.99        4.21      1.42 o 
   3   5  12        1.11        1.07      0.67 o 
   4   5  12       14.80       12.32      1.33 o 
   5   5  12       18.06       18.07      3.46 o 
   6   5  12       22.02       24.16      2.87 o 
   7   5  12        6.12        5.54      1.96 o 
  -3   6  12       20.61       17.76      2.28 o 
  -2   6  12        0.05        0.05      0.88 o 
  -1   6  12        0.44        0.53      0.64 o 
   0   6  12        0.04        0.58      1.06 o 
   1   6  12        1.91        1.69      1.26 o 
   2   6  12       14.17       15.08      2.21 o 
   3   6  12       15.23       15.67      2.25 o 
   4   6  12        5.95       10.45      2.10 o 
   5   6  12       53.60       53.29      3.98 o 
   6   6  12        6.51        8.12      2.09 o 
   7   6  12        4.46        8.90      2.29 o 
  -3   7  12        0.21        0.17      1.03 o 
  -2   7  12        8.82        9.22      1.85 o 
  -1   7  12       63.84       62.85      2.72 o 
   0   7  12       31.02       30.27      2.88 o 
   1   7  12       31.79       33.23      2.87 o 
   2   7  12       14.98       16.59      2.35 o 
   3   7  12        2.00        0.52      1.21 o 
   4   7  12       26.91       30.90      3.17 o 
   5   7  12        0.35       -0.11      1.43 o 
   6   7  12       18.07       15.86      2.49 o 
   7   7  12       12.08       15.36      2.72 o 
  -2   8  12        1.67        0.99      1.13 o 
  -1   8  12        4.69        4.13      1.13 o 
   0   8  12        1.00       -0.39      1.04 o 
   1   8  12       15.25       15.57      2.35 o 
   2   8  12      100.27      104.47      5.35 o 
   3   8  12       35.50       27.02      2.90 o 
   4   8  12       38.69       35.83      3.42 o 
   5   8  12        0.60        0.54      1.40 o 
   6   8  12       17.85       19.49      2.78 o 
  -1   9  12        1.78        3.53      1.27 o 
   0   9  12        8.04        8.26      1.52 o 
   1   9  12        2.52        3.05      1.59 o 
   2   9  12       12.83       14.06      2.41 o 
   3   9  12        0.64        0.98      1.45 o 
   4   9  12        0.80       -0.70      1.42 o 
   5   9  12       24.39       30.37      3.35 o 
   0  10  12        5.04        1.85      1.30 o 
   1  10  12       18.37       19.68      2.80 o 
   2  10  12        4.99        4.30      1.90 o 
   3  10  12       63.98       69.55      4.65 o 
   0  -7  13        0.15        0.32      0.91 o 
   1  -7  13        1.26        2.48      1.27 o 
   2  -7  13        0.03       -0.63      0.74 o 
  -1  -6  13        4.74        2.99      1.28 o 
   0  -6  13        0.31        1.44      1.05 o 
   1  -6  13        0.31       -0.67      0.67 o 
   2  -6  13        0.00       -0.60      0.60 o 
   3  -6  13        4.98        5.32      1.21 o 
  -2  -5  13        0.32       -0.12      1.00 o 
  -1  -5  13        0.25        0.92      1.01 o 
   0  -5  13        1.27        0.99      0.96 o 
   1  -5  13        4.58        7.93      1.55 o 
   2  -5  13        4.15        4.09      1.08 o 
   3  -5  13        0.54        0.00      0.96 o 
   4  -5  13        3.96        5.14      1.26 o 
  -3  -4  13       17.25       21.86      2.62 o 
  -2  -4  13        1.32        3.06      1.46 o 
  -1  -4  13       30.66       34.47      2.76 o 
   0  -4  13        1.32        0.84      0.95 o 
   1  -4  13        0.03       -0.63      0.68 o 
   2  -4  13        2.48        1.38      0.83 o 
   3  -4  13        0.30        0.22      1.20 o 
   4  -4  13        0.03        0.03      0.69 o 
   5  -4  13        0.20        1.86      1.01 o 
  -3  -3  13        0.73        2.02      1.40 o 
  -2  -3  13        6.63        9.09      1.80 o 
  -1  -3  13       14.24       17.61      2.15 o 
   0  -3  13       13.61       13.37      1.94 o 
   1  -3  13       28.71       31.18      1.93 o 
   2  -3  13       28.23       33.40      2.47 o 
   3  -3  13        3.72        6.24      1.20 o 
   4  -3  13        2.32        3.52      1.04 o 
   5  -3  13        5.57        2.95      1.06 o 
  -3  -2  13        4.00        3.66      1.51 o 
  -2  -2  13       29.96       36.56      2.99 o 
  -1  -2  13        3.46        0.39      1.06 o 
   0  -2  13        7.59        7.21      1.56 o 
   1  -2  13        0.83        0.58      1.28 o 
   2  -2  13       38.79       43.11      2.27 o 
   3  -2  13       40.39       35.20      2.79 o 
   4  -2  13       11.72       10.26      1.39 o 
   5  -2  13        0.90        0.63      0.88 o 
   6  -2  13        2.14        2.56      1.11 o 
  -4  -1  13        0.10        0.04      1.40 o 
  -3  -1  13        2.31        2.85      1.41 o 
  -2  -1  13        3.32        3.75      1.35 o 
  -1  -1  13       83.47       83.54      4.16 o 
   0  -1  13      212.93      227.22      7.74 o 
   1  -1  13      108.39      107.87      3.53 o 
   2  -1  13        1.79        1.81      0.90 o 
   3  -1  13       79.12       77.04      3.09 o 
   4  -1  13        5.69        9.50      3.50 o 
   5  -1  13       18.13       18.63      1.79 o 
   6  -1  13       29.72       28.93      5.58 o 
  -4   0  13       15.65       20.05      2.36 o 
  -3   0  13       10.79       10.15      1.88 o 
  -2   0  13        6.87        6.82      1.43 o 
  -1   0  13       54.33       57.03      3.28 o 
   0   0  13      163.66      170.95      4.57 o 
   1   0  13        8.14        7.56      1.16 o 
   2   0  13        0.50        0.66      0.80 o 
   3   0  13       29.30       31.11      1.98 o 
   4   0  13        3.06        3.73      1.47 o 
   5   0  13       11.82        9.22      1.39 o 
   6   0  13        7.12       10.24      1.52 o 
  -4   1  13        1.46        1.33      1.34 o 
  -3   1  13        0.00       -0.44      1.13 o 
  -2   1  13       17.05       18.43      2.03 o 
  -1   1  13       20.65       23.52      2.16 o 
   0   1  13        0.22        0.44      1.14 o 
   1   1  13       25.70       23.97      1.67 o 
   2   1  13       75.43       70.90      2.79 o 
   3   1  13        0.17        0.25      0.78 o 
   4   1  13        0.04        1.45      0.80 o 
   5   1  13        3.21        2.85      1.01 o 
   6   1  13       30.11       36.12      2.53 o 
  -3   2  13       13.43       14.15      1.90 o 
  -2   2  13        6.23        7.15      1.46 o 
  -1   2  13       14.19       18.24      1.87 o 
   0   2  13        0.19        0.60      0.68 o 
   1   2  13       19.60       19.30      1.46 o 
   2   2  13       20.25       20.04      1.52 o 
   3   2  13       31.34       26.10      1.77 o 
   4   2  13       25.06       22.70      1.76 o 
   5   2  13        0.72       -0.12      0.76 o 
   6   2  13        2.53        1.80      1.00 o 
   7   2  13        0.12       -0.28      1.00 o 
  -1   3  13       16.30       19.96      1.88 o 
   0   3  13       21.14       25.02      2.18 o 
   1   3  13        7.19        7.44      1.73 o 
   2   3  13        5.40        4.42      0.95 o 
   3   3  13        0.62        0.42      0.72 o 
   4   3  13        3.59        2.21      1.02 o 
   5   3  13        5.43        2.60      1.13 o 
   6   3  13        1.89        1.76      0.99 o 
   7   3  13       12.18       16.19      2.72 o 
   0   4  13        3.01        1.80      1.17 o 
   1   4  13       30.92       32.01      1.85 o 
   2   4  13       42.25       43.61      2.13 o 
   3   4  13       76.51       73.10      2.85 o 
   4   4  13       85.39       84.65      4.87 o 
   5   4  13        5.82        7.62      3.07 o 
   6   4  13        3.66        4.21      2.10 o 
   7   4  13        5.41        7.48      2.20 o 
  -3   5  13        1.39        0.82      0.99 o 
   0   5  13       34.75       35.18      2.93 o 
   1   5  13        9.79        7.42      1.78 o 
   2   5  13        0.27        0.29      1.03 o 
   3   5  13        9.74       10.48      2.05 o 
   4   5  13        0.10        0.61      0.74 o 
   5   5  13       21.46       20.75      5.48 o 
   6   5  13       17.16       13.98      2.45 o 
  -3   6  13        3.81        1.89      1.26 o 
  -1   6  13        2.48        1.93      1.35 o 
   0   6  13       17.28       16.30      2.30 o 
   1   6  13       12.21       16.61      2.32 o 
   2   6  13       13.65       16.49      2.32 o 
   3   6  13       27.61       25.84      2.90 o 
   4   6  13        7.42        7.58      2.09 o 
   5   6  13       69.42       72.11      4.68 o 
   6   6  13       24.65       26.64      3.24 o 
  -2   7  13        0.46       -0.33      0.86 o 
  -1   7  13        5.81        4.45      1.66 o 
   0   7  13        3.66        4.42      1.62 o 
   1   7  13       29.13       24.03      2.66 o 
   2   7  13        3.66        2.42      1.42 o 
   3   7  13        0.04        0.47      1.19 o 
   4   7  13       24.00       21.56      2.82 o 
   5   7  13        0.37        1.58      1.56 o 
  -1   8  13       10.22       12.26      2.13 o 
   0   8  13       17.20       16.81      2.50 o 
   1   8  13       35.20       25.42      2.87 o 
   2   8  13       65.56       75.73      4.69 o 
   3   8  13        9.06        6.57      1.85 o 
   4   8  13       21.01       29.03      3.27 o 
   5   8  13        1.34        0.38      1.65 o 
   0   9  13        4.61        3.97      1.74 o 
   1   9  13        3.44        4.59      1.88 o 
   2   9  13       28.43       27.46      3.20 o 
   3   9  13        8.85        6.56      1.99 o 
   2  -6  14        0.03       -1.45      1.46 o 
   0  -5  14       14.97       17.47      2.17 o 
   1  -5  14        1.90        2.74      1.29 o 
   2  -5  14        5.54        5.32      1.21 o 
   3  -5  14        2.86        3.30      1.69 o 
  -1  -4  14        0.01       -0.09      0.91 o 
   0  -4  14        2.79        5.21      1.45 o 
   1  -4  14        5.49        4.30      1.35 o 
   2  -4  14       26.85       29.52      2.09 o 
   3  -4  14        1.65        0.69      0.86 o 
   4  -4  14       14.30       16.24      2.87 o 
  -2  -3  14       25.03       25.64      2.75 o 
  -1  -3  14       22.84       24.28      2.55 o 
   0  -3  14        0.42       -0.27      1.06 o 
   1  -3  14       17.01       19.36      2.33 o 
   2  -3  14       28.56       35.40      2.26 o 
   3  -3  14        4.08        2.87      1.94 o 
   4  -3  14        2.02        0.62      0.92 o 
  -2  -2  14       24.41       22.32      2.47 o 
  -1  -2  14       17.98       19.24      2.35 o 
   0  -2  14        5.14        4.98      1.51 o 
   1  -2  14        9.76       11.09      3.62 o 
   2  -2  14        3.88        3.11      1.08 o 
   3  -2  14       25.89       27.80      4.02 o 
   4  -2  14       21.55       20.37      1.83 o 
   5  -2  14       30.42       31.28      2.32 o 
  -3  -1  14       14.12       11.76      2.16 o 
  -2  -1  14        0.40        0.08      1.17 o 
  -1  -1  14        0.35        2.29      1.25 o 
   0  -1  14       37.89       39.55      3.07 o 
   1  -1  14       22.60       22.53      1.86 o 
   2  -1  14        0.21        0.81      1.88 o 
   3  -1  14       14.23       14.80      2.30 o 
   4  -1  14        4.36        4.94      1.54 o 
   5  -1  14        7.92        7.16      1.41 o 
  -3   0  14        5.75        5.42      1.58 o 
  -2   0  14        4.38        3.90      1.55 o 
  -1   0  14        5.46        5.89      1.47 o 
   0   0  14       16.36       19.23      2.20 o 
   1   0  14        2.33        3.58      0.95 o 
   2   0  14       13.49       14.60      1.53 o 
   3   0  14       13.20       17.75      1.69 o 
   4   0  14       10.47       15.97      1.71 o 
   5   0  14       41.25       46.02      2.89 o 
  -3   1  14        2.06        0.40      1.17 o 
  -2   1  14        2.52        1.87      1.32 o 
  -1   1  14        2.14        4.76      1.38 o 
   0   1  14       50.91       48.53      3.15 o 
   1   1  14        0.06        0.31      0.86 o 
   2   1  14        2.53        1.55      0.86 o 
   3   1  14        0.56        1.70      0.87 o 
   4   1  14        4.13        3.96      1.11 o 
   5   1  14        0.49        0.63      0.89 o 
   6   1  14        1.52        2.73      1.16 o 
  -2   2  14        0.16        0.88      1.13 o 
  -1   2  14        1.63        1.60      1.13 o 
   0   2  14       10.89        9.14      1.59 o 
   1   2  14       34.92       35.93      2.04 o 
   2   2  14        5.85        5.52      1.08 o 
   3   2  14        2.38        2.55      1.06 o 
   4   2  14        4.68        5.19      1.53 o 
   5   2  14        3.48        4.36      1.21 o 
   6   2  14        4.04        4.81      1.29 o 
   0   3  14       15.56       15.58      1.43 o 
   1   3  14        2.53        2.40      0.91 o 
   2   3  14        8.15        5.82      1.10 o 
   3   3  14        0.12       -0.41      0.64 o 
   4   3  14       15.48       14.98      1.64 o 
   5   3  14        6.81        4.58      2.09 o 
   6   3  14        0.01       -0.23      0.87 o 
   0   4  14        7.38        4.97      1.64 o 
   1   4  14       21.95       20.16      2.53 o 
   2   4  14       12.41       11.95      2.68 o 
   3   4  14        9.58        9.99      1.30 o 
   4   4  14       35.76       44.19      2.42 o 
   5   4  14       16.64       17.51      1.73 o 
   6   4  14        0.37        1.57      1.32 o 
   0   5  14       12.29       11.89      2.09 o 
   1   5  14        6.23        5.85      1.78 o 
   2   5  14        1.73        1.03      1.30 o 
   3   5  14       23.00       26.54      3.08 o 
   4   5  14        0.61        0.16      1.18 o 
   5   5  14        4.49        3.96      1.16 o 
   6   5  14        9.49        7.19      1.84 o 
   0   6  14       24.47       29.95      3.06 o 
   1   6  14       18.31       25.67      2.97 o 
   2   6  14        9.78       10.28      2.12 o 
   3   6  14       13.46       11.69      2.31 o 
   4   6  14        0.05       -0.37      1.33 o 
   5   6  14        0.08        0.06      1.57 o 
   0   7  14       24.99       23.24      2.77 o 
   1   7  14       41.62       49.66      3.85 o 
   2   7  14        0.31       -0.55      1.14 o 
   3   7  14        1.02        1.18      1.31 o 
   4   7  14       19.91       19.62      2.89 o 
   0   8  14       11.57       10.43      2.31 o 
   1   8  14        2.36        2.80      1.79 o 
   2   8  14       17.06       24.28      3.04 o 
   2  -4  15       23.51       23.05      3.04 o 
   1  -3  15        0.50       -0.39      1.30 o 
   2  -3  15       17.54       21.33      1.97 o 
   3  -3  15        2.49        1.98      1.65 o 
   0  -2  15        0.22        0.01      1.04 o 
   1  -2  15       12.89       13.00      2.15 o 
   2  -2  15        2.61        4.44      1.54 o 
   3  -2  15        4.85        6.13      1.28 o 
  -1  -1  15        0.07       -0.09      1.21 o 
   0  -1  15       13.63       16.38      2.23 o 
   1  -1  15        6.70        8.10      1.71 o 
   2  -1  15        3.00        4.58      1.16 o 
   3  -1  15        0.08       -0.23      1.10 o 
   4  -1  15        6.80        5.50      1.33 o 
  -2   0  15        0.23        1.39      1.38 o 
  -1   0  15        8.70        4.99      1.67 o 
   0   0  15        0.63        0.94      1.24 o 
   1   0  15        1.14        1.10      0.84 o 
   2   0  15       12.32       11.33      1.46 o 
   3   0  15       13.78       15.28      1.67 o 
   4   0  15        0.02       -0.85      0.85 o 
  -2   1  15        4.93        6.15      1.63 o 
  -1   1  15       16.77       16.89      2.16 o 
   0   1  15        0.01        0.87      1.20 o 
   1   1  15       17.56       20.40      1.76 o 
   2   1  15       15.11       14.12      1.56 o 
   3   1  15        1.46        1.09      0.93 o 
   4   1  15        1.09        0.89      0.87 o 
   5   1  15        1.13        0.33      1.30 o 
  -1   2  15        2.64        3.68      1.39 o 
   0   2  15       13.51       11.76      1.83 o 
   1   2  15        6.18        6.29      1.15 o 
   2   2  15        2.82        4.53      1.08 o 
   3   2  15       22.17       21.84      1.86 o 
   4   2  15        1.39        1.25      0.91 o 
   5   2  15       13.05       11.56      2.17 o 
   1   3  15        1.08       -0.14      0.81 o 
   2   3  15        0.04       -0.47      1.06 o 
   3   3  15        0.11        0.06      0.78 o 
   4   3  15       15.95       15.95      2.01 o 
   5   3  15       18.38       18.25      2.45 o 
   1   4  15        7.53        8.79      2.09 o 
   2   4  15       23.97       26.29      3.10 o 
   3   4  15        3.13        1.28      1.64 o 
   4   4  15       15.95       15.67      2.59 o 
   5   4  15        9.35        8.85      1.89 o 
   1   5  15        0.47       -0.40      1.33 o 
   2   5  15        3.70        1.70      1.47 o 
   3   5  15       25.74       23.47      3.06 o 
   4   5  15        0.13        0.30      1.38 o 
   0   6  15        2.57        2.01      1.71 o 
   1   6  15       31.05       36.89      3.57 o 
   2   6  15        8.58       12.12      2.43 o 
   3   6  15       14.40       10.43      2.42 o 
   2  -2  16        8.91        9.19      2.35 o 
   2  -1  16        1.52        2.33      1.65 o 
   1   0  16        3.92        5.63      1.77 o 
   2   0  16        5.98        6.02      1.51 o 
   3   0  16        1.09        1.42      1.71 o 
   0   1  16        0.50        0.35      1.24 o 
   1   1  16        0.38        1.70      1.40 o 
   2   1  16        1.93        1.18      0.96 o 
   3   1  16       17.88       18.03      2.32 o 
   0   2  16        8.49       12.08      1.97 o 
   1   2  16        1.80        1.61      1.28 o 
   2   2  16        0.41       -1.02      1.24 o 
   3   2  16       21.93       23.33      1.98 o 
   1   3  16        0.46       -0.41      1.22 o 
   2   3  16       11.13       10.08      1.59 o 
   3   3  16        0.00        0.37      1.10 o 
   4   3  16        6.87        6.26      1.81 o 
   1   4  16       14.77       13.32      2.53 o 
   2   4  16       15.71       14.97      2.70 o 
                                                 
